# Supplementary material for: (3E)-4-[(Naphthalen-1-yl)amino]­pent-3-en-2-one hemihydrate
Source: IUCrdata. 2021 Sep 30;6(Pt 9):x210989. doi: 10.1107/S2414314621009895 (PMC9462373; doi:10.1107/S2414314621009895)
Supplement: Supplementary file 1 [file x-06-x210989-sup1.cif]

##############################################################################
#                                                                            #
# This CIF contains the data for a data article accepted for                 #
# publication in IUCrData. It conforms to the requirements of                #
# Notes for Authors for IUCrData, and has been                               #
# peer reviewed under the auspices of IUCrData.                              #
#                                                                            #
# Full details of the Crystallographic Information File format               #
# are given in the paper "The Crystallographic Information File (CIF):       #
# a New Standard Archive File for Crystallography" by S. R. Hall, F. H.      #
# Allen and I. D. Brown [Acta Cryst. (1991), A47, 655-685].                  #
#                                                                            #
# The current version of the core CIF dictionary is obtainable from          #
# ftp://ftp.iucr.org/pub/cif_core.dic.                                       #
#                                                                            #
# Software is freely available for graphical display of the structure(s)     #
# in this CIF. For information consult the CIF software page                 #
# http://www.iucr.org/resources/cif/software.                                #
#                                                                            #
# This file may be used for bona fide research purposes within the           #
# scientific community so long as proper attribution is given to the data    # 
# article from which it was obtained.                                        #
#                                                                            #
##############################################################################
data_I
_database_code_depnum_ccdc_archive 'CCDC 2111316'
_audit_creation_method     'SHELXL-2018/3'
_journal_date_recd_electronic     2021-09-02
_journal_date_accepted     2021-09-22
_journal_name_full     'IUCrData'
_journal_year     2021
_journal_volume     6
_journal_issue      9
_journal_page_first     0
_journal_page_last     0
_journal_paper_category     HO
_journal_paper_doi     10.1107/S2414314621009895
_journal_coeditor_code     XU4045
_publ_contact_author_name     'Aboubacar DIOP'
_publ_contact_author_address
;
Laboratoire de chimie min\'erale et analytique (LA.CHI.MI.A), D\'epartement de,
chimie,
Facult\'e des sciences et techniques, Universit\'e Cheikh Anta Diop, Dakar,
S\'en\'egal.
;
_publ_contact_author_email     'aboubacar.diop@ucad.edu.sn'
_publ_contact_author_fax     '00221338246318'
_publ_contact_author_phone     '002211854259'
_publ_section_title
;
(3<i>E</i>)-4-[(Naphthalen-1-yl)amino]pent-3-en-2-one hemihydrate
;
_publ_section_title_footnote     .
loop_
    _publ_author_name
    _publ_author_footnote
    _publ_author_address
    'Diop, Aboubacar' .
;
Laboratoire de Chimie Min\'erale et Analytique (LA.CHI.MI.A),
D\'epartement de Chimie,
Facult\'e des Sciences et Techniques, Universit\'e Cheikh Anta Diop, Dakar,
Senegal
;
    'Diop, Tidiane' .
;
Laboratoire de Chimie Min\'erale et Analytique (LA.CHI.MI.A),
D\'epartement de Chimie,
Facult\'e des Sciences et Techniques, Universit\'e Cheikh Anta Diop, Dakar,
Senegal
;
    'Diop, Cheikh Abdou Khadre' .
;
Laboratoire de Chimie Min\'erale et Analytique (LA.CHI.MI.A),
D\'epartement de Chimie,
Facult\'e des Sciences et Techniques, Universit\'e Cheikh Anta Diop, Dakar,
Senegal
;
    'Tumanov, Nikolay' .
;
Departement de Chimie, Universit\'e de Namur ASBL,
Rue de Bruxelles 61-5000 Namur, Belgium
;
    'Ennio, Zangrando' .
;
Departement of Chemical and Pharmaceutical Sciences, via Giorgieri,
34127-Trieste, Italy
;
    'Sidib\'e, Mamadou' .
;
Laboratoire de Chimie Min\'erale et Analytique (LA.CHI.MI.A),
D\'epartement de Chimie,
Facult\'e des Sciences et Techniques, Universit\'e Cheikh Anta Diop, Dakar,
Senegal
;
_publ_section_synopsis
;
In the title compound, the dihedral angle between the naphthalene ring system
and the aminopentenone fragment mean plane (C\\db C---N---C\\db O) is
76.91(19)\%. In the crystal, a water molecules are connected with the
<i>N</i>-naphthylpent-3-en-2-one molecules by O---H...O-type hydrogen bonds.
;
_chemical_name_systematic
;
(3<i>E</i>)-4-[(Naphthalen-1-yl)amino]pent-3-en-2-one hemihydrate
;
_chemical_name_common     ?
_chemical_formula_moiety     'C15 H15 N O, 0.5(H2 O)'
_chemical_formula_sum     'C15 H16 N1 O1.5'
_chemical_formula_iupac     'C15 H15 N O, 0.5H2 O'
_chemical_formula_weight     234.29
_chemical_melting_point     ?
_space_group_crystal_system     monoclinic
_space_group_name_H-M_alt     'I 2/a'
_space_group_name_Hall     '-I 2ya'
loop_
    _space_group_symop_operation_xyz
    'x, y, z'
    '-x+1/2, y, -z'
    'x+1/2, y+1/2, z+1/2'
    '-x+1, y+1/2, -z+1/2'
    '-x, -y, -z'
    'x-1/2, -y, z'
    '-x+1/2, -y+1/2, -z+1/2'
    'x, -y+1/2, z+1/2'
_cell_length_a     17.1405(8)
_cell_length_b     8.3052(4)
_cell_length_c     18.5156(8)
_cell_angle_alpha     90
_cell_angle_beta     102.347(4)
_cell_angle_gamma     90
_cell_volume     2574.8(2)
_cell_formula_units_Z     8
_cell_measurement_reflns_used     2470
_cell_measurement_theta_min     2.9350
_cell_measurement_theta_max     30.5320
_cell_measurement_temperature     295(2)
_exptl_crystal_description     block
_exptl_crystal_colour     colourless
_exptl_crystal_size_max     0.880
_exptl_crystal_size_mid     0.480
_exptl_crystal_size_min     0.271
_exptl_crystal_density_diffrn     1.209
_exptl_crystal_density_meas     ?
_exptl_crystal_density_method     ?
_exptl_crystal_F_000     1000
_exptl_absorpt_coefficient_mu     0.078
_exptl_absorpt_correction_type     analytical
_exptl_absorpt_process_details
;
(CrysAlisPro; Rigaku OD, 2018)
;
_exptl_absorpt_correction_T_min     0.952
_exptl_absorpt_correction_T_max     0.981
_diffrn_ambient_temperature     295(2)
_diffrn_radiation_type     MoK\a
_diffrn_radiation_wavelength     0.71073
_diffrn_radiation_monochromator     'graphite'
_diffrn_measurement_device_type
;
Oxford Diffraction Xcalibur, Ruby, Gemini Ultra
;
_diffrn_measurement_method     '\w scans'
_diffrn_detector_area_resol_mean     10.3712
_diffrn_reflns_number     6527
_diffrn_reflns_av_R_equivalents     0.0134
_diffrn_reflns_av_unetI/netI     0.0149
_diffrn_reflns_theta_min     2.252
_diffrn_reflns_theta_max     26.370
_diffrn_reflns_theta_full     25.242
_diffrn_measured_fraction_theta_max     1.000
_diffrn_measured_fraction_theta_full     1.000
_diffrn_reflns_limit_h_min     -21
_diffrn_reflns_limit_h_max     13
_diffrn_reflns_limit_k_min     -10
_diffrn_reflns_limit_k_max     10
_diffrn_reflns_limit_l_min     -21
_diffrn_reflns_limit_l_max     23
_refine_special_details     ?
_reflns_number_total     2637
_reflns_number_gt     2045
_reflns_threshold_expression     'I > 2\s(I)'
_refine_ls_structure_factor_coef     Fsqd
_refine_ls_matrix_type     full
_refine_ls_R_factor_all     0.0568
_refine_ls_R_factor_gt     0.0432
_refine_ls_wR_factor_gt     0.1123
_refine_ls_wR_factor_ref     0.1225
_refine_ls_goodness_of_fit_ref     1.049
_refine_ls_restrained_S_all     1.049
_refine_ls_number_reflns     2637
_refine_ls_number_parameters     168
_refine_ls_number_restraints     0
_refine_ls_hydrogen_treatment     mixed
_refine_ls_weighting_scheme     calc
_refine_ls_weighting_details
              'w=1/[\s^2^(Fo^2^)+(0.0578P)^2^+0.6014P] where P=(Fo^2^+2Fc^2^)/3'
_atom_sites_solution_hydrogens     difmap
_atom_sites_solution_primary     dual
_atom_sites_solution_secondary     dual
_refine_ls_shift/su_max     0.002
_refine_ls_shift/su_mean     0.000
_refine_diff_density_max     0.132
_refine_diff_density_min     -0.156
_refine_ls_extinction_method     none
_refine_ls_extinction_coef     .
loop_
    _atom_type_symbol
    _atom_type_description
    _atom_type_scat_dispersion_real
    _atom_type_scat_dispersion_imag
    _atom_type_scat_source
    'C' 'C' 0.0033 0.0016
                         'International Tables Vol C Tables 4.2.6.8 and 6.1.1.4'
    'H' 'H' 0.0000 0.0000
                         'International Tables Vol C Tables 4.2.6.8 and 6.1.1.4'
    'N' 'N' 0.0061 0.0033
                         'International Tables Vol C Tables 4.2.6.8 and 6.1.1.4'
    'O' 'O' 0.0106 0.0060
                         'International Tables Vol C Tables 4.2.6.8 and 6.1.1.4'
_computing_data_collection
;
CrysAlisPro (Rigaku OD, 2018)
;
_computing_cell_refinement
;
CrysAlisPro (Rigaku OD, 2018)
;
_computing_data_reduction
;
CrysAlisPro (Rigaku OD, 2018)
;
_computing_structure_solution
;
SHELXT (Sheldrick, 2015a)
;
_computing_structure_refinement
;
<i>SHELXL2018/3</i> (Sheldrick, 2015b)
;
_computing_molecular_graphics     ?
_computing_publication_material     ?
loop_
    _atom_site_type_symbol
    _atom_site_label
    _atom_site_fract_x
    _atom_site_fract_y
    _atom_site_fract_z
    _atom_site_U_iso_or_equiv
    _atom_site_adp_type
    _atom_site_calc_flag
    _atom_site_occupancy
    _atom_site_disorder_assembly
    _atom_site_disorder_group
    O O1 0.35246(7) 0.84680(13) 0.60203(6) 0.0697(3) Uani d 1 . .
    N N1 0.41810(7) 0.55405(15) 0.62641(6) 0.0554(3) Uani d 1 . .
    H H1 0.4037(10) 0.641(2) 0.5971(9) 0.067 Uiso d 1 . .
    C C1 0.54448(8) 0.47503(16) 0.59592(7) 0.0487(3) Uani d 1 . .
    C C2 0.57433(9) 0.63404(19) 0.60622(8) 0.0613(4) Uani d 1 . .
    H H2 0.542714 0.714959 0.619655 0.074 Uiso calc 1 . .
    C C3 0.64878(11) 0.6695(3) 0.59665(10) 0.0820(5) Uani d 1 . .
    H H3 0.667331 0.774862 0.602925 0.098 Uiso calc 1 . .
    C C4 0.69744(11) 0.5507(3) 0.57766(10) 0.0914(6) Uani d 1 . .
    H H4 0.748515 0.576743 0.571849 0.110 Uiso calc 1 . .
    C C5 0.67113(10) 0.3970(3) 0.56749(9) 0.0787(5) Uani d 1 . .
    H H5 0.704585 0.318524 0.554932 0.094 Uiso calc 1 . .
    C C6 0.59393(9) 0.35372(18) 0.57560(7) 0.0581(4) Uani d 1 . .
    C C7 0.56410(11) 0.1952(2) 0.56424(9) 0.0716(5) Uani d 1 . .
    H H7 0.596165 0.114794 0.551045 0.086 Uiso calc 1 . .
    C C8 0.48942(12) 0.15854(19) 0.57231(10) 0.0747(5) Uani d 1 . .
    H H8 0.470690 0.053490 0.564663 0.090 Uiso calc 1 . .
    C C9 0.44020(10) 0.27831(19) 0.59215(8) 0.0654(4) Uani d 1 . .
    H H9 0.388734 0.252280 0.596803 0.079 Uiso calc 1 . .
    C C10 0.46696(8) 0.43196(16) 0.60462(7) 0.0511(3) Uani d 1 . .
    C C11 0.40408(8) 0.57179(17) 0.69445(7) 0.0545(3) Uani d 1 . .
    C C12 0.42920(14) 0.4398(2) 0.74914(10) 0.0870(6) Uani d 1 . .
    H H12A 0.395859 0.347308 0.734921 0.131 Uiso calc 1 . .
    H H12B 0.424079 0.475343 0.797244 0.131 Uiso calc 1 . .
    H H12C 0.483825 0.411805 0.750444 0.131 Uiso calc 1 . .
    C C13 0.36721(9) 0.70740(18) 0.71367(8) 0.0583(4) Uani d 1 . .
    H H13 0.357332 0.711308 0.761114 0.070 Uiso calc 1 . .
    C C14 0.34324(8) 0.84062(17) 0.66740(8) 0.0566(4) Uani d 1 . .
    C C15 0.30550(13) 0.9813(2) 0.69784(11) 0.0864(5) Uani d 1 . .
    H H15A 0.297561 1.067498 0.662469 0.130 Uiso calc 0.5 . .
    H H15B 0.339877 1.017109 0.742911 0.130 Uiso calc 0.5 . .
    H H15C 0.254936 0.949261 0.707604 0.130 Uiso calc 0.5 . .
    H H15D 0.297355 0.955081 0.746187 0.130 Uiso calc 0.5 . .
    H H15E 0.255039 1.005469 0.665745 0.130 Uiso calc 0.5 . .
    H H15F 0.339980 1.073318 0.701052 0.130 Uiso calc 0.5 . .
    O O2 0.250000 1.0550(2) 0.500000 0.1027(7) Uani d 1 . .
    H H2A 0.2805(17) 0.990(3) 0.5285(16) 0.151(11) Uiso d 1 . .
loop_
    _atom_site_aniso_label
    _atom_site_aniso_U_11
    _atom_site_aniso_U_22
    _atom_site_aniso_U_33
    _atom_site_aniso_U_12
    _atom_site_aniso_U_13
    _atom_site_aniso_U_23
    O1 0.0799(8) 0.0721(7) 0.0613(7) 0.0141(5) 0.0242(5) 0.0081(5)
    N1 0.0566(7) 0.0623(7) 0.0506(7) 0.0104(5) 0.0184(5) 0.0042(5)
    C1 0.0496(7) 0.0604(8) 0.0356(6) 0.0035(6) 0.0080(5) -0.0002(6)
    C2 0.0641(9) 0.0675(9) 0.0528(8) -0.0044(7) 0.0141(7) -0.0035(7)
    C3 0.0744(12) 0.0982(13) 0.0744(11) -0.0283(10) 0.0180(9) -0.0020(9)
    C4 0.0535(10) 0.148(2) 0.0751(12) -0.0135(11) 0.0187(8) -0.0011(12)
    C5 0.0573(10) 0.1225(16) 0.0582(9) 0.0216(10) 0.0164(7) 0.0010(10)
    C6 0.0596(8) 0.0751(10) 0.0395(7) 0.0158(7) 0.0108(6) 0.0001(6)
    C7 0.0924(13) 0.0661(10) 0.0562(9) 0.0226(9) 0.0157(8) -0.0059(7)
    C8 0.1019(14) 0.0539(9) 0.0677(10) -0.0024(8) 0.0170(9) -0.0089(7)
    C9 0.0687(10) 0.0653(9) 0.0634(9) -0.0095(7) 0.0166(7) -0.0046(7)
    C10 0.0530(8) 0.0566(8) 0.0443(7) 0.0043(6) 0.0121(6) -0.0005(6)
    C11 0.0550(8) 0.0613(8) 0.0484(7) -0.0003(6) 0.0137(6) -0.0007(6)
    C12 0.1277(16) 0.0789(11) 0.0574(10) 0.0258(11) 0.0262(10) 0.0092(9)
    C13 0.0631(9) 0.0657(9) 0.0493(8) 0.0026(7) 0.0195(6) -0.0032(7)
    C14 0.0510(8) 0.0618(8) 0.0584(9) -0.0019(6) 0.0151(6) -0.0055(7)
    C15 0.1069(15) 0.0715(10) 0.0870(12) 0.0205(10) 0.0350(11) -0.0041(9)
    O2 0.1283(19) 0.0622(11) 0.1037(16) 0.000 -0.0062(13) 0.000
_geom_special_details
;
 All esds (except the esd in the dihedral angle between two l.s. planes)
 are estimated using the full covariance matrix.  The cell esds are taken
 into account individually in the estimation of esds in distances, angles
 and torsion angles; correlations between esds in cell parameters are only
 used when they are defined by crystal symmetry.  An approximate (isotropic)
 treatment of cell esds is used for estimating esds involving l.s. planes.
;
loop_
    _geom_bond_atom_site_label_1
    _geom_bond_atom_site_label_2
    _geom_bond_site_symmetry_2
    _geom_bond_distance
    _geom_bond_publ_flag
    O1 C14 . 1.2548(17) ?
    N1 C11 . 1.3403(17) ?
    N1 C10 . 1.4271(17) ?
    N1 H1 . 0.904(17) ?
    C1 C2 . 1.414(2) ?
    C1 C10 . 1.4180(18) ?
    C1 C6 . 1.4183(18) ?
    C2 C3 . 1.358(2) ?
    C2 H2 . 0.9300 ?
    C3 C4 . 1.385(3) ?
    C3 H3 . 0.9300 ?
    C4 C5 . 1.354(3) ?
    C4 H4 . 0.9300 ?
    C5 C6 . 1.410(2) ?
    C5 H5 . 0.9300 ?
    C6 C7 . 1.412(2) ?
    C7 C8 . 1.355(2) ?
    C7 H7 . 0.9300 ?
    C8 C9 . 1.403(2) ?
    C8 H8 . 0.9300 ?
    C9 C10 . 1.359(2) ?
    C9 H9 . 0.9300 ?
    C11 C13 . 1.375(2) ?
    C11 C12 . 1.492(2) ?
    C12 H12A . 0.9600 ?
    C12 H12B . 0.9600 ?
    C12 H12C . 0.9600 ?
    C13 C14 . 1.406(2) ?
    C13 H13 . 0.9300 ?
    C14 C15 . 1.503(2) ?
    C15 H15A . 0.9600 ?
    C15 H15B . 0.9600 ?
    C15 H15C . 0.9600 ?
    C15 H15D . 0.9600 ?
    C15 H15E . 0.9600 ?
    C15 H15F . 0.9600 ?
    O2 H2A . 0.85(3) ?
    O2 H2A 2_556 0.85(3) ?
loop_
    _geom_angle_atom_site_label_1
    _geom_angle_atom_site_label_2
    _geom_angle_atom_site_label_3
    _geom_angle_site_symmetry_1
    _geom_angle_site_symmetry_3
    _geom_angle
    _geom_angle_publ_flag
    C11 N1 C10 . . 125.30(12) ?
    C11 N1 H1 . . 113.3(10) ?
    C10 N1 H1 . . 119.8(10) ?
    C2 C1 C10 . . 122.75(12) ?
    C2 C1 C6 . . 118.65(13) ?
    C10 C1 C6 . . 118.60(13) ?
    C3 C2 C1 . . 120.52(15) ?
    C3 C2 H2 . . 119.7 ?
    C1 C2 H2 . . 119.7 ?
    C2 C3 C4 . . 120.85(18) ?
    C2 C3 H3 . . 119.6 ?
    C4 C3 H3 . . 119.6 ?
    C5 C4 C3 . . 120.41(16) ?
    C5 C4 H4 . . 119.8 ?
    C3 C4 H4 . . 119.8 ?
    C4 C5 C6 . . 121.21(17) ?
    C4 C5 H5 . . 119.4 ?
    C6 C5 H5 . . 119.4 ?
    C5 C6 C7 . . 122.70(15) ?
    C5 C6 C1 . . 118.35(15) ?
    C7 C6 C1 . . 118.95(14) ?
    C8 C7 C6 . . 120.91(14) ?
    C8 C7 H7 . . 119.5 ?
    C6 C7 H7 . . 119.5 ?
    C7 C8 C9 . . 120.32(15) ?
    C7 C8 H8 . . 119.8 ?
    C9 C8 H8 . . 119.8 ?
    C10 C9 C8 . . 120.68(15) ?
    C10 C9 H9 . . 119.7 ?
    C8 C9 H9 . . 119.7 ?
    C9 C10 C1 . . 120.52(13) ?
    C9 C10 N1 . . 121.20(13) ?
    C1 C10 N1 . . 118.27(12) ?
    N1 C11 C13 . . 121.20(13) ?
    N1 C11 C12 . . 118.26(13) ?
    C13 C11 C12 . . 120.54(13) ?
    C11 C12 H12A . . 109.5 ?
    C11 C12 H12B . . 109.5 ?
    H12A C12 H12B . . 109.5 ?
    C11 C12 H12C . . 109.5 ?
    H12A C12 H12C . . 109.5 ?
    H12B C12 H12C . . 109.5 ?
    C11 C13 C14 . . 125.27(13) ?
    C11 C13 H13 . . 117.4 ?
    C14 C13 H13 . . 117.4 ?
    O1 C14 C13 . . 122.64(13) ?
    O1 C14 C15 . . 118.90(14) ?
    C13 C14 C15 . . 118.46(13) ?
    C14 C15 H15A . . 109.5 ?
    C14 C15 H15B . . 109.5 ?
    H15A C15 H15B . . 109.5 ?
    C14 C15 H15C . . 109.5 ?
    H15A C15 H15C . . 109.5 ?
    H15B C15 H15C . . 109.5 ?
    C14 C15 H15D . . 109.5 ?
    H15A C15 H15D . . 141.1 ?
    H15B C15 H15D . . 56.3 ?
    H15C C15 H15D . . 56.3 ?
    C14 C15 H15E . . 109.5 ?
    H15A C15 H15E . . 56.3 ?
    H15B C15 H15E . . 141.1 ?
    H15C C15 H15E . . 56.3 ?
    H15D C15 H15E . . 109.5 ?
    C14 C15 H15F . . 109.5 ?
    H15A C15 H15F . . 56.3 ?
    H15B C15 H15F . . 56.3 ?
    H15C C15 H15F . . 141.1 ?
    H15D C15 H15F . . 109.5 ?
    H15E C15 H15F . . 109.5 ?
    H2A O2 H2A . 2_556 101(4) ?
loop_
    _geom_torsion_atom_site_label_1
    _geom_torsion_atom_site_label_2
    _geom_torsion_atom_site_label_3
    _geom_torsion_atom_site_label_4
    _geom_torsion_site_symmetry_1
    _geom_torsion_site_symmetry_2
    _geom_torsion_site_symmetry_3
    _geom_torsion_site_symmetry_4
    _geom_torsion
    _geom_torsion_publ_flag
    C10 C1 C2 C3 . . . . -179.47(14) ?
    C6 C1 C2 C3 . . . . 0.1(2) ?
    C1 C2 C3 C4 . . . . -0.9(3) ?
    C2 C3 C4 C5 . . . . 0.7(3) ?
    C3 C4 C5 C6 . . . . 0.2(3) ?
    C4 C5 C6 C7 . . . . 178.95(16) ?
    C4 C5 C6 C1 . . . . -1.0(2) ?
    C2 C1 C6 C5 . . . . 0.79(19) ?
    C10 C1 C6 C5 . . . . -179.59(12) ?
    C2 C1 C6 C7 . . . . -179.15(13) ?
    C10 C1 C6 C7 . . . . 0.47(19) ?
    C5 C6 C7 C8 . . . . -179.74(15) ?
    C1 C6 C7 C8 . . . . 0.2(2) ?
    C6 C7 C8 C9 . . . . 0.0(3) ?
    C7 C8 C9 C10 . . . . -1.0(3) ?
    C8 C9 C10 C1 . . . . 1.7(2) ?
    C8 C9 C10 N1 . . . . -178.61(14) ?
    C2 C1 C10 C9 . . . . 178.20(13) ?
    C6 C1 C10 C9 . . . . -1.40(19) ?
    C2 C1 C10 N1 . . . . -1.53(19) ?
    C6 C1 C10 N1 . . . . 178.86(11) ?
    C11 N1 C10 C9 . . . . 76.91(19) ?
    C11 N1 C10 C1 . . . . -103.36(16) ?
    C10 N1 C11 C13 . . . . 169.20(13) ?
    C10 N1 C11 C12 . . . . -11.1(2) ?
    N1 C11 C13 C14 . . . . -2.3(2) ?
    C12 C11 C13 C14 . . . . 178.05(16) ?
    C11 C13 C14 O1 . . . . 1.2(2) ?
    C11 C13 C14 C15 . . . . -178.45(16) ?
loop_
    _geom_hbond_atom_site_label_D
    _geom_hbond_atom_site_label_H
    _geom_hbond_atom_site_label_A
    _geom_hbond_site_symmetry_A
    _geom_hbond_distance_DH
    _geom_hbond_distance_HA
    _geom_hbond_distance_DA
    _geom_hbond_angle_DHA
    N1 H1 O1 . 0.905(17) 1.933(17) 2.6765(17) 138.2(15)
    O2 H2A O1 . 0.85(3) 2.02(3) 2.8678(15) 176(3)
_shelx_space_group_comment
;
The symmetry employed for this shelxl refinement is uniquely defined
by the following loop, which should always be used as a source of
symmetry information in preference to the above space-group names.
They are only intended as comments.
;
_shelx_estimated_absorpt_T_min     0.935
_shelx_estimated_absorpt_T_max     0.979
_shelx_hkl_file
;
  -2   0   0 163011. 497.577   2
  -4   0   0 188802. 763.353   2
  -6   0   0 9038.52 205.562   2
  -8   0   0 65837.9 650.412   2
 -10   0   0 17205.9 376.577   2
 -12   0   0 8507.08 293.920   2
 -12   0   0 8035.11 150.397   3
 -14   0   0 2131.38 80.4163   3
 -14   0   0 2343.39 170.668   2
 -16   0   0 1969.28 169.081   2
 -18   0   0 1689.16 178.256   2
 -20   0   0 472.041 99.1652   2
   1   1   0 93993.5 373.840   3
  -1  -1   0 93867.5 308.687   2
  -3  -1   0 24646.1 243.990   2
  -3   1   0 24646.5 197.656   1
   3   1   0 24888.3 211.394   3
   3  -1   0 24839.8 207.180   1
  -3  -1   0 24824.8 212.448   3
  -5  -1   0 159898. 798.326   2
  -5  -1   0 157458. 589.918   3
  -5   1   0 159445. 801.316   2
  -5   1   0 159568. 697.669   1
  -7   1   0 11035.6 226.817   1
  -7   1   0 11477.5 256.924   2
  -7  -1   0 11128.2 173.013   3
  -7  -1   0 11030.2 248.690   2
  -9   1   0 131.119 33.7427   1
  -9  -1   0 52.3383 34.0575   2
  -9   1   0 184.715 44.6065   2
  -9  -1   0 154.770 24.7828   3
 -11  -1   0 1947.66 83.9414   3
 -11  -1   0 1993.01 136.384   2
 -11   1   0 2050.82 139.484   2
 -13   1   0 586.027 92.0259   2
 -13  -1   0 453.235 43.5292   3
 -13  -1   0 568.654 88.3494   2
 -15  -1   0 917.834 116.776   2
 -15   1   0 719.127 41.3402   3
 -15   1   0 833.011 111.711   2
 -17   1   0 931.376 127.717   2
 -17  -1   0 652.562 103.365   2
 -19  -1   0 148.992 72.4350   2
 -19   1   0 208.189 75.3898   2
 -21  -1   0 182.256 80.4373   2
 -21   1   0 127.264 61.0327   2
   0   2   0 52524.2 270.043   2
   2  -2   0 12270.8 122.028   1
  -2   2   0 12289.5 119.615   1
   2   2   0 12306.1 192.765   3
   2   2   0 12218.4 169.151   2
  -2  -2   0 12128.1 156.923   2
  -4   2   0 100868. 424.552   1
   4   2   0 102274. 622.922   2
  -4  -2   0 100492. 579.867   2
   4  -2   0 99258.9 466.906   1
   4   2   0 100725. 579.864   3
   6   2   0 24107.4 360.944   2
  -6   2   0 24889.3 276.090   1
  -6  -2   0 24359.8 302.461   3
  -6   2   0 24904.2 356.189   2
   6   2   0 24786.3 307.419   3
  -6  -2   0 24380.9 344.907   2
  -8  -2   0 20729.9 366.296   2
   8   2   0 20832.5 381.890   2
  -8  -2   0 20501.3 291.746   3
  -8   2   0 21179.1 380.461   2
  -8   2   0 20875.0 306.307   1
 -10   2   0 17097.9 323.037   1
 -10  -2   0 16743.2 279.793   3
 -10   2   0 17100.6 384.653   2
 -10  -2   0 17032.6 374.850   2
 -12  -2   0 188.464 49.3971   2
 -12   2   0 186.511 54.7555   2
 -14   2   0 7153.12 301.166   2
 -14  -2   0 7547.57 300.835   2
 -16  -2   0 619.329 101.114   2
 -16   2   0 444.194 81.2654   2
 -18  -2   0 657.638 104.775   2
 -18   2   0 619.966 114.800   2
 -20   2   0 52.1270 77.4857   2
 -20  -2   0 3.84814 55.2400   2
  -1  -3   0 867.905 43.5029   2
   1  -3   0 820.615 42.2616   1
   1   3   0 878.256 47.1556   2
   1   3   0 801.563 60.4563   3
   3   3   0 23400.7 328.966   3
  -3  -3   0 23853.0 266.505   2
  -3   3   0 23627.5 204.103   1
   3  -3   0 23166.1 211.669   1
   3   3   0 24195.4 294.649   2
  -5   3   0 9432.73 142.835   1
   5  -3   0 9394.54 161.985   1
  -5  -3   0 9247.40 199.979   2
   5   3   0 9706.48 222.148   2
   5   3   0 9426.77 217.430   3
   7   3   0 1261.40 86.0856   3
  -7   3   0 1208.73 90.3598   2
  -7   3   0 1303.46 64.5928   1
   7   3   0 1340.95 97.9218   2
  -7  -3   0 1254.69 88.3995   2
  -9   3   0 8817.36 268.140   2
  -9  -3   0 8507.86 252.358   2
  -9   3   0 8647.15 198.269   1
 -11   3   0 660.245 64.4978   1
 -11  -3   0 593.323 80.1827   2
 -11   3   0 597.209 81.9924   2
 -13  -3   0 1433.80 132.415   2
 -13   3   0 1455.75 138.348   2
 -15   3   0-8.68825 61.0640   2
 -15  -3   0 39.5104 52.7953   2
 -17  -3   0 1091.90 131.019   2
 -17   3   0 1316.10 151.816   2
 -19   3   0 15.2826 50.7358   2
 -19  -3   0 5.75939 43.0049   2
   0   4   0 11335.1 254.969   3
   0   4   0 11153.0 178.631   2
   0  -4   0 11158.9 197.314   1
   2   4   0 484.530 44.7848   2
   2   4   0 537.159 59.7034   3
  -2  -4   0 481.305 39.3821   2
   2  -4   0 477.046 35.7571   1
   4   4   0 23598.6 344.729   2
  -4  -4   0 23199.8 303.855   2
   4  -4   0 22956.0 242.534   1
   4   4   0 22577.1 380.036   3
  -4   4   0 22965.3 237.354   1
   6  -4   0 5047.93 133.190   1
  -6  -4   0 5013.94 165.399   2
   6   4   0 5113.34 185.520   2
  -6   4   0 5152.54 117.071   1
   6   4   0 4989.13 183.998   3
   8   4   0 4228.51 176.896   3
  -8   4   0 4234.32 179.877   2
  -8  -4   0 4547.81 178.005   2
  -8   4   0 4316.93 122.275   1
 -10   4   0 25.1169 35.6284   2
 -10   4   0 10.5420 21.2134   1
 -10  -4   0-64.3813 31.9171   2
 -12   4   0 9655.04 332.848   2
 -12   4   0 9330.86 237.069   1
 -12  -4   0 9879.56 316.563   2
 -14  -4   0 233.926 69.1176   2
 -14   4   0 174.759 62.5508   2
 -16   4   0 1503.51 159.317   2
 -16  -4   0 1847.83 164.443   2
 -18   4   0 29.2126 58.1314   2
 -18  -4   0-10.5286 42.7762   2
 -20   4   0 88.2655 59.1900   2
 -20  -4   0 230.398 80.0054   2
  -1   5   0 8466.39 174.043   2
   1   5   0 8418.54 185.770   2
  -1   5   0 8371.31 245.793   3
   1  -5   0 8399.62 176.198   1
   1   5   0 8445.94 251.084   3
   3   5   0 930.322 70.9624   2
  -3  -5   0 1092.14 67.3719   2
   3  -5   0 1003.24 57.0106   1
   3   5   0 997.228 90.8543   3
   5   5   0 1551.11 115.365   3
  -5  -5   0 1338.98 82.8232   2
   5  -5   0 1599.10 72.8635   1
   5   5   0 1498.44 100.927   2
  -7   5   0 1511.63 70.0552   1
   7   5   0 1481.80 116.115   3
  -7  -5   0 1588.82 101.095   2
   7  -5   0 1585.11 83.2440   1
  -9   5   0 5581.14 224.632   2
  -9   5   0 5430.79 142.509   1
  -9  -5   0 5795.80 211.497   2
   9   5   0 5996.58 238.051   3
 -11   5   0 519.594 80.6484   2
 -11   5   0 588.552 54.8693   1
 -11  -5   0 668.039 87.3177   2
 -13  -5   0 53.2969 43.9051   2
 -13   5   0 165.089 55.3661   2
 -15   5   0 105.168 37.6060   3
 -15  -5   0 9.29645 38.4862   2
 -15   5   0 8.09285 45.7063   2
 -17  -5   0 423.180 92.3492   2
 -17   5   0 240.445 86.3805   2
 -19   5   0 105.836 73.8103   2
 -19  -5   0 4.85069 57.8941   2
   0  -6   0 5223.49 162.666   1
   0   6   0 5635.54 224.995   3
   0   6   0 5739.44 164.176   2
   2   6   0 232.179 53.8180   3
   2   6   0 295.446 43.3550   2
  -2   6   0 249.509 55.6366   3
   2  -6   0 248.467 35.6770   1
  -2   6   0 347.305 40.8119   2
  -4  -6   0 1145.55 79.2620   2
   4  -6   0 1085.80 65.5868   1
   4   6   0 1125.95 106.895   3
  -4   6   0 1089.79 102.059   3
   6   6   0 10719.2 330.072   3
  -6  -6   0 10888.6 255.446   2
   6  -6   0 10892.5 210.931   1
   8  -6   0 329.622 41.8343   1
   8   6   0 306.302 69.6606   3
  -8  -6   0 390.563 60.8089   2
 -10   6   0 1732.60 135.535   2
 -10  -6   0 1900.19 132.540   2
 -10   6   0 1713.54 84.4126   1
 -12  -6   0 46.9871 33.2825   2
 -12   6   0 123.080 44.8076   3
 -12   6   0 39.9875 38.4694   2
 -14  -6   0 1161.20 125.233   2
 -14   6   0 1119.04 135.172   2
 -14   6   0 1252.07 107.149   3
 -16   6   0 38.6579 43.3786   2
 -16  -6   0 89.7710 48.6812   2
 -18   6   0 81.8289 59.9853   2
 -18  -6   0 80.9699 50.7363   2
   1   7   0 884.632 103.255   3
  -1   7   0 944.116 107.672   3
   1  -7   0 1032.08 77.0269   1
  -1  -7   0 934.506 83.5008   1
   3   7   0 3010.48 188.123   3
  -3   7   0 2993.14 180.859   3
   3  -7   0 3227.04 123.980   1
   5  -7   0 346.183 40.6541   1
   5   7   0 282.432 72.5109   3
  -5   7   0 347.015 63.7820   3
   7  -7   0 406.396 45.5026   1
   7   7   0 348.795 77.5439   3
  -7  -7   0 403.964 56.9860   2
  -7   7   0 355.068 69.8100   3
   9   7   0 389.039 83.7716   3
  -9  -7   0 493.273 68.0917   2
  -9   7   0 291.688 62.5803   3
 -11   7   0 408.472 73.7117   3
 -11   7   0 297.561 67.3773   2
 -11  -7   0 269.087 59.7520   2
 -13   7   0 136.879 50.3151   3
 -13  -7   0 242.088 66.3731   2
 -13   7   0 160.225 57.9515   2
 -15   7   0-35.4384 58.7022   2
 -15  -7   0 24.9370 42.7596   2
   0   8   0 4106.93 231.742   3
   0  -8   0 4511.92 175.814   1
   2  -8   0 612.742 64.2812   1
  -2   8   0 615.242 92.4803   3
  -2  -8   0 587.913 74.2099   1
   2   8   0 579.406 99.0340   3
   4  -8   0 4.98638 19.4085   1
  -4   8   0-8.87831 36.6475   3
   4   8   0 5.27273 42.1040   3
  -6   8   0 714.640 101.156   3
   6   8   0 662.844 102.315   3
   6  -8   0 611.399 56.4526   1
  -8  -8   0-25.1033 26.6026   2
  -8   8   0 45.1744 43.1114   3
   8   8   0 21.8866 44.8661   3
 -10   8   0 136.716 48.5153   2
 -10   8   0 57.3315 39.6298   3
 -10  -8   0 100.430 41.9966   2
 -12   8   0 34.9265 37.5692   2
 -12  -8   0-12.6504 34.9190   2
 -12   8   0 58.7227 34.4904   3
 -14   8   0 44.8701 38.4660   3
 -14   8   0 57.9403 50.6836   2
 -14  -8   0 46.3825 38.9332   2
   1  -9   0 93.8548 30.5616   1
  -1   9   0 66.4951 51.8669   3
   1   9   0 160.072 57.8224   3
  -1  -9   0 99.7697 41.0351   1
  -3  -9   0 33.1208 32.2738   1
  -3   9   0-11.2747 42.1811   3
   3   9   0 86.8390 52.8009   3
   3  -9   0 37.2413 26.0838   1
  -5   9   0 59.9712 46.7169   3
   5   9   0 121.287 62.6058   3
  -5  -9   0 45.2334 30.8467   1
   7   9   0 163.992 68.0729   3
  -7   9   0 286.066 76.8934   3
  -9   9   0 234.560 77.0898   3
   9   9   0 105.883 68.9578   3
 -11  -9   0 255.525 61.4950   2
 -11   9   0 223.717 71.4796   3
 -11   9   0 138.869 50.0550   2
   0  10   0 1558.78 164.817   3
  -2  10   0 98.5975 63.9876   3
   2  10   0 68.7416 60.7167   3
  -2 -10   0 164.609 51.2936   1
   4  10   0-27.8721 57.1186   3
  -4  10   0 51.3198 49.4989   3
  -4 -10   0 35.4300 43.6836   1
  -6  10   0 60.6139 52.7455   3
   6  10   0 19.8972 49.7366   3
  -6 -10   0-19.3097 38.2873   1
   8  10   0 53.0245 58.1573   3
  -8 -10   0 48.9237 53.2225   1
  -8  10   0 38.9168 52.2625   3
 -21   0   1 62.8871 51.7188   2
 -19   0   1 94.0938 60.2441   2
 -17   0   1-32.4295 48.7513   2
 -15   0   1 44.2428 37.8291   2
 -15   0   1-30.4855 23.4775   3
 -13   0   1 5.96108 34.3121   2
 -13   0   1-3.19615 16.5356   3
 -11   0   1-10.2937 31.0799   2
  -9   0   1-8.75587 29.4373   2
  -7   0   1-9.81706 20.8913   2
  -5   0   1 8.40142 15.1848   2
  -3   0   1 13.4424 12.0679   2
  -3   0  -1 24.5696 20.7226   2
  -5   0  -1-10.1430 19.9282   2
  -7   0  -1 36.8139 27.4562   2
  -7   0  -1 27.2084 8.96648   3
  -9   0  -1 12.7973 30.2967   2
  -9   0  -1 43.4132 10.5670   3
 -11   0  -1 2.43936 9.13985   3
 -11   0  -1-7.03398 38.2624   2
 -13   0  -1 64.0817 48.3454   2
 -15   0  -1 78.0947 60.6871   2
 -17   0  -1 94.8020 70.1770   2
 -19   0  -1-7.50427 47.6228   2
 -21   0  -1 234.305 91.2977   2
 -20   1   1 134.217 70.7377   2
 -20  -1   1 60.5604 46.8624   2
 -18  -1   1 1145.08 138.683   2
 -18   1   1 919.519 129.318   2
 -16  -1   1 1043.30 125.405   2
 -16   1   1 1002.63 124.000   2
 -14  -1   1 5626.14 255.591   2
 -14  -1   1 4935.42 154.322   3
 -14   1   1 5098.48 249.782   2
 -12   1   1 434.476 69.1950   2
 -12  -1   1 466.139 76.0028   2
 -12  -1   1 374.974 43.8096   3
 -10  -1   1 3217.58 161.652   2
 -10  -1   1 3407.32 115.376   3
 -10   1   1 3482.89 170.231   2
  -8   1   1 5669.61 190.305   2
  -8  -1   1 5725.46 139.947   3
   8  -1  -1 5809.93 189.912   2
  -8  -1   1 5804.67 189.962   2
   6  -1  -1 626.208 55.0367   2
  -6  -1   1 664.575 56.0559   2
  -6  -1   1 634.878 43.7430   3
  -6   1   1 651.625 57.7374   2
   4  -1  -1 449828. 1148.82   2
  -4   1   1 446650. 1152.54   2
  -4  -1   1 449165. 1024.57   3
  -4  -1   1 453906. 1171.66   2
  -2   1   1 86934.4 351.690   2
  -2  -1   1 86835.4 384.303   2
   0  -1   1 185053. 451.688   1
   0   1  -1 183781. 511.036   3
  -2  -1  -1 40578.7 269.581   2
  -2   1  -1 40807.8 244.871   1
   2  -1   1 40749.3 252.995   1
   2   1   1 40580.8 274.366   2
  -4   1  -1 131581. 593.327   1
   4  -1   1 133305. 631.486   1
   4   1   1 133484. 497.588   3
  -4  -1  -1 133246. 668.063   2
   4   1   1 133130. 669.220   2
   6   1   1 36687.5 429.274   2
  -6   1  -1 36127.0 431.395   2
  -6  -1  -1 36370.1 426.059   2
  -6   1  -1 36211.7 388.322   1
  -8   1  -1 122817. 920.834   2
  -8  -1  -1 121352. 895.552   2
  -8   1  -1 123100. 835.980   1
 -10  -1  -1 2326.52 140.946   2
 -10   1  -1 2288.37 142.006   2
 -10   1  -1 2390.47 133.660   1
 -12  -1  -1 105.463 40.1162   2
 -12   1  -1 62.6842 11.4072   3
 -14   1  -1 50.4092 46.2189   2
 -14  -1  -1 130.288 52.1618   2
 -16   1  -1 347.869 81.7794   2
 -16  -1  -1 426.329 85.5396   2
 -18   1  -1 59.5055 48.7566   2
 -18  -1  -1 36.2557 50.6674   2
 -20  -1  -1 227.553 63.3256   2
 -20   1  -1 132.825 72.6760   2
 -21  -2   1 200.908 82.9279   2
 -21   2   1 260.681 89.6495   2
 -19   2   1 26.9889 58.1058   2
 -19  -2   1 148.251 67.8320   2
 -17   2   1 149.966 60.1678   2
 -17  -2   1 101.645 64.1329   2
 -15  -2   1 388.207 51.3616   3
 -15   2   1 402.716 83.1756   2
 -15  -2   1 439.007 80.6842   2
 -13   2   1 10985.5 353.667   2
 -13  -2   1 11446.2 349.027   2
 -11   2   1 12270.9 284.274   1
 -11  -2   1 11950.1 249.724   3
 -11   2   1 12083.6 335.632   2
 -11  -2   1 12007.0 326.570   2
  -9  -2   1 36.1148 29.2260   2
  -9   2   1 70.0736 31.4621   2
  -9  -2   1 107.721 26.7727   3
  -9   2   1 113.239 29.1235   1
  -7   2   1 48543.9 404.058   1
  -7   2   1 48329.2 523.775   2
   7   2  -1 49219.4 551.451   2
  -7  -2   1 48370.8 450.260   3
  -7  -2   1 48157.9 509.876   2
  -5   2   1 812.694 39.8224   1
   5   2  -1 775.594 60.8930   2
  -5  -2   1 854.357 60.9665   2
  -5  -2   1 797.461 55.2265   3
  -5   2   1 870.206 59.6501   2
   3   2  -1 2.54896 17.0533   3
  -3  -2   1 26.4480 14.8306   2
   3   2  -1 23.9517 15.4299   2
  -3   2   1 32.8322 6.73118   1
   1   2  -1 9014.95 163.723   3
  -1  -2   1 9179.59 127.620   2
   1   2  -1 9320.47 131.520   2
  -1   2  -1 11118.8 171.240   3
  -1   2  -1 10932.5 135.797   1
   1  -2   1 11047.5 135.355   1
  -1  -2  -1 10804.0 120.812   2
   1   2   1 11279.5 134.254   2
   3   2   1 27978.9 290.826   2
  -3  -2  -1 27284.8 270.690   2
  -3   2  -1 27571.2 230.252   1
   3   2   1 27593.1 296.409   3
   3  -2   1 27267.4 244.405   1
   5   2   1 40137.9 371.614   3
  -5  -2  -1 40432.5 411.885   2
   5  -2   1 39443.1 370.137   1
   5   2   1 40441.0 427.523   2
  -5   2  -1 40239.2 341.945   1
  -7   2  -1 2930.90 110.651   1
   7   2   1 2773.31 104.393   3
  -7   2  -1 2658.45 130.002   2
  -7  -2  -1 2646.64 125.241   2
   7   2   1 2548.71 128.209   2
  -9  -2  -1 26918.8 450.971   2
  -9   2  -1 26974.1 390.504   1
  -9   2  -1 27299.2 471.647   2
 -11  -2  -1 104.489 41.2432   2
 -11   2  -1 154.470 50.1161   2
 -13  -2  -1 7489.08 289.746   2
 -13   2  -1 7270.15 297.451   2
 -15   2  -1 2537.98 193.555   2
 -15  -2  -1 2518.35 185.633   2
 -17  -2  -1 151.807 67.7063   2
 -17   2  -1 194.182 80.4648   2
 -19  -2  -1 505.596 101.839   2
 -19   2  -1 538.681 112.144   2
 -21  -2  -1 431.908 100.851   2
 -21   2  -1 533.891 119.744   2
 -20   3   1-103.093 74.3556   2
 -20  -3   1 56.5634 57.8697   2
 -18   3   1 274.212 86.3975   2
 -18  -3   1 352.349 83.9854   2
 -16  -3   1 454.817 87.3558   2
 -16   3   1 429.647 85.8022   2
 -14  -3   1 9089.28 325.547   2
 -14   3   1 9028.80 337.245   2
 -12  -3   1 43.9738 34.3055   2
 -12   3   1 43.2722 26.4060   1
 -12   3   1-31.3825 39.7029   2
 -10  -3   1 361.437 50.4598   3
 -10   3   1 365.244 61.1849   2
 -10  -3   1 345.591 57.1037   2
 -10   3   1 317.194 40.2613   1
  -8  -3   1 1449.91 93.7937   3
  -8   3   1 1448.54 102.609   2
  -8  -3   1 1721.91 106.641   2
  -8   3   1 1547.87 72.0374   1
   6   3  -1 70039.5 644.179   2
  -6   3   1 68266.8 593.467   2
   6   3  -1 68062.9 609.610   3
  -6  -3   1 69022.6 602.940   3
  -6   3   1 67410.5 370.551   1
  -6  -3   1 68391.5 580.908   2
  -4   3   1 99.8802 12.4160   1
   4  -3  -1 90.0899 13.4774   1
   4   3  -1 57.0239 26.7880   3
  -4  -3   1 91.8633 25.8158   2
   4   3  -1 130.720 29.3551   2
  -4  -3   1 72.1635 24.5391   3
   2   3  -1 133.105 22.3082   2
   2   3  -1 131.376 30.6848   3
   0   3   1 9655.74 133.103   2
   0   3  -1 9685.96 154.258   2
   0   3  -1 9717.93 201.748   3
   0  -3   1 9215.50 158.573   1
   2   3   1 82032.1 486.810   2
  -2   3  -1 83408.8 441.848   1
  -2  -3  -1 83748.3 439.746   2
   4  -3   1 12869.1 193.050   1
   4   3   1 13286.8 237.604   2
   4   3   1 12812.1 247.856   3
  -4   3  -1 13105.9 178.728   1
  -4  -3  -1 12980.0 218.292   2
   6  -3   1 1086.32 67.5673   1
  -6  -3  -1 997.820 72.5951   2
   6   3   1 1067.03 75.9160   3
  -6   3  -1 1188.73 62.5802   1
   6   3   1 1094.49 82.5875   2
   8   3   1 1652.34 97.8551   3
  -8   3  -1 1438.96 80.8024   1
  -8  -3  -1 1455.30 100.207   2
  -8   3  -1 1423.54 106.239   2
 -10   3  -1 7444.60 265.535   2
 -10   3  -1 7384.01 205.497   1
 -10  -3  -1 7854.96 255.442   2
 -12  -3  -1 3441.58 189.952   2
 -12   3  -1 3202.18 191.348   2
 -14   3  -1 7882.06 328.388   2
 -14  -3  -1 7728.31 309.173   2
 -16  -3  -1 63.5431 57.5748   2
 -16   3  -1 98.8373 62.1749   2
 -18   3  -1 258.372 82.1273   2
 -18  -3  -1 271.727 76.6945   2
 -20   3  -1 276.067 102.735   2
 -20  -3  -1 267.755 83.4124   2
 -19  -4   1 497.901 104.537   2
 -19   4   1 680.016 122.186   2
 -17  -4   1 535.594 103.228   2
 -17   4   1 483.094 94.8863   2
 -15   4   1 370.042 80.9003   2
 -15  -4   1 329.651 78.0600   2
 -13   4   1 306.414 68.2772   2
 -13  -4   1 322.381 64.1749   2
 -13   4   1 383.574 50.5311   1
 -11   4   1 2920.21 116.682   1
 -11  -4   1 3310.56 176.955   2
 -11   4   1 2858.59 172.749   2
  -9   4   1 330.687 35.3962   1
  -9  -4   1 269.545 52.3628   2
  -9   4   1 397.477 62.4791   2
  -7  -4   1 2653.54 126.872   2
   7   4  -1 2509.62 135.423   3
  -7   4   1 2556.43 129.930   2
  -7   4   1 2476.02 75.6714   1
   5   4  -1 4630.92 164.772   2
  -5  -4   1 4167.76 140.619   2
   5   4  -1 4015.24 163.982   3
  -5   4   1 4217.17 88.0931   1
   5  -4  -1 4229.59 98.1796   1
   3  -4  -1 1855.17 60.0641   1
   3   4  -1 1897.93 111.111   3
  -3  -4   1 1928.36 83.9159   2
   3   4  -1 1759.84 89.2964   2
   1   4  -1 12841.3 210.010   2
   1   4  -1 12673.9 271.158   3
  -1   4   1 12498.3 175.399   2
   1  -4  -1 12253.1 182.881   1
   1  -4   1 47526.1 390.808   1
   1   4   1 47786.8 379.382   2
  -1   4  -1 47851.2 517.948   3
  -3  -4  -1 50238.5 408.837   2
  -3   4  -1 51356.3 395.225   1
   3   4   1 51231.9 468.078   2
   3  -4   1 50236.9 389.931   1
   3   4   1 52066.2 565.759   3
  -3   4  -1 51247.0 528.465   3
  -5  -4  -1 8984.45 203.170   2
   5   4   1 9101.47 230.037   2
  -5   4  -1 9205.66 167.092   1
   5   4   1 8881.56 240.853   3
   5  -4   1 9117.70 181.437   1
  -7   4  -1 261.901 32.9405   1
  -7  -4  -1 249.481 43.6733   2
   7   4   1 187.189 41.2012   2
   7   4   1 250.138 49.3339   3
   7  -4   1 223.185 36.0666   1
  -9  -4  -1-19.0846 28.9054   2
   9   4   1-18.4939 29.6887   3
  -9   4  -1 69.5108 38.5938   2
  -9   4  -1 35.8548 16.9322   1
 -11   4  -1 38155.6 639.966   2
 -11  -4  -1 40223.7 612.374   2
 -13  -4  -1 3104.05 190.270   2
 -13   4  -1 3392.05 131.379   3
 -13   4  -1 3109.08 201.558   2
 -15   4  -1 778.967 120.439   2
 -15  -4  -1 708.846 102.728   2
 -15   4  -1 842.835 60.8344   3
 -17  -4  -1 141.244 55.8939   2
 -17   4  -1 45.4032 58.7578   2
 -19  -4  -1 9.63626 51.1243   2
 -19   4  -1-30.4600 59.4956   2
 -18  -5   1 643.296 107.049   2
 -18   5   1 489.382 105.166   2
 -16  -5   1-31.2023 56.1195   2
 -16   5   1 1.69086 44.2734   2
 -14  -5   1 879.653 108.660   2
 -14   5   1 830.415 108.673   2
 -12  -5   1 179.147 56.9116   2
 -12   5   1 110.010 25.6850   1
 -12   5   1 98.3097 50.8117   2
 -10   5   1 724.659 50.5507   1
 -10   5   1 717.647 88.6126   2
 -10  -5   1 770.551 88.1766   2
  -8  -5   1 806.264 77.2944   2
  -8   5   1 832.620 83.5156   2
  -8   5   1 881.251 48.9129   1
   8   5  -1 814.205 91.1856   3
   6  -5  -1 721.104 47.2142   1
  -6  -5   1 766.598 67.7696   2
   6   5  -1 622.011 77.0854   3
   4   5  -1-25.5490 26.6892   3
  -4  -5   1 14.6474 19.3827   2
   4   5  -1 30.3347 21.8412   2
   4  -5  -1 22.0467 11.9019   1
   2   5  -1 48.6620 19.9061   2
   2   5  -1 36.3124 31.8551   3
  -2   5   1 52.2125 16.8112   2
   2  -5  -1 34.3266 14.9934   1
   0  -5   1 5484.25 156.606   1
   0   5  -1 5555.21 149.841   2
   0   5   1 5455.43 138.704   2
   0   5  -1 5688.23 203.664   3
   2   5   1 145.130 42.4025   3
   2  -5   1 116.539 22.8922   1
   2   5   1 82.5656 21.3856   2
  -2   5  -1 156.795 44.6847   3
   4   5   1 51.7600 31.1637   3
  -4   5  -1 55.0763 30.0803   3
   4  -5   1 95.4183 21.3927   1
   4   5   1 108.782 29.6419   2
  -4  -5  -1 160.651 28.8086   2
   6  -5   1 3062.44 116.388   1
  -6   5  -1 3071.79 145.201   3
   6   5   1 3118.11 162.482   3
  -6  -5  -1 3017.11 127.988   2
  -6   5  -1 2949.48 104.438   1
  -8   5  -1 1075.59 67.3442   1
  -8  -5  -1 1196.59 94.1019   2
   8   5   1 1116.09 102.749   3
   8  -5   1 1280.57 86.0968   1
 -10   5  -1 430.064 60.8630   3
 -10   5  -1 501.238 78.4333   2
 -10   5  -1 430.578 47.6253   1
 -10  -5  -1 494.003 73.9128   2
  10   5   1 486.205 72.9289   3
 -12   5  -1 4115.21 168.430   3
 -12  -5  -1 4027.91 208.689   2
 -12   5  -1 3626.49 211.579   2
 -14   5  -1 45.9432 49.9824   2
 -14  -5  -1 68.2520 52.7980   2
 -14   5  -1 8.01469 26.6633   3
 -16  -5  -1 141.204 59.1214   2
 -16   5  -1 126.860 61.9966   2
 -18  -5  -1 420.420 95.3308   2
 -18   5  -1 278.161 85.3834   2
 -17  -6   1 53.9579 45.3133   2
 -17   6   1 116.859 67.0306   2
 -15   6   1 10.1688 39.9095   2
 -15  -6   1 98.7267 56.8975   2
 -13  -6   1 233.103 62.1834   2
 -13   6   1 286.700 67.6391   2
 -11   6   1 233.753 62.8310   2
 -11  -6   1 189.162 52.6820   2
  -9  -6   1 2130.04 132.334   2
  -9   6   1 2013.99 140.265   2
  -7  -6   1 483.768 61.7829   2
   7   6  -1 305.615 62.9304   3
   7  -6  -1 383.694 38.4675   1
   5   6  -1 3296.38 182.128   3
  -5  -6   1 3745.16 147.006   2
   5  -6  -1 3491.19 104.354   1
  -3   6   1 6146.28 158.885   2
   3   6  -1 6571.18 250.075   3
   3  -6  -1 6310.28 146.718   1
  -1   6   1 624.774 77.9189   3
   1  -6  -1 646.240 54.4129   1
   1   6  -1 707.676 86.7680   3
  -1   6   1 659.280 53.6017   2
  -1  -6   1 624.006 63.8323   1
   1   6   1 190.151 35.0552   2
   1  -6   1 127.449 27.2929   1
  -1   6  -1 123.868 43.6913   3
   1   6   1 178.310 52.0049   3
   3  -6   1 4989.41 148.322   1
   3   6   1 5166.36 176.918   2
  -3   6  -1 4909.01 207.717   3
   3   6   1 5197.68 221.946   3
   5   6   1 2604.46 162.150   3
  -5   6  -1 2516.17 149.488   3
  -5  -6  -1 2706.27 120.784   2
   5  -6   1 2592.95 109.081   1
  -7  -6  -1 6802.87 209.673   2
   7  -6   1 6868.40 189.367   1
   7   6   1 6622.63 264.046   3
  -7   6  -1 6999.71 244.979   3
  -7   6  -1 6469.67 170.328   1
  -9   6  -1 146.749 46.7413   3
  -9  -6  -1 149.187 35.6149   2
   9   6   1 175.931 62.1277   3
   9  -6   1 197.238 39.4627   1
  -9   6  -1 79.5800 21.6309   1
 -11   6  -1 523.551 79.5337   2
 -11   6  -1 614.911 76.1005   3
 -13   6  -1 87.5319 36.4860   3
 -13  -6  -1 99.8745 45.3691   2
 -13   6  -1 87.0201 53.0383   2
 -15  -6  -1 46.1094 42.1093   2
 -15   6  -1 117.023 58.9743   2
 -17  -6  -1 162.519 69.3045   2
 -17   6  -1 331.147 91.8601   2
 -16  -7   1 254.310 65.2255   2
 -16   7   1 212.677 70.9529   2
 -14   7   1 46.5351 41.5548   3
 -14  -7   1 124.306 56.4639   2
 -14   7   1 59.2387 39.0963   2
 -12  -7   1-47.1890 37.7785   2
 -12   7   1-66.7517 53.6246   2
 -10  -7   1 189.603 48.7032   2
 -10   7   1 139.753 53.9845   2
  -8  -7   1 11.7753 28.3025   2
   8   7  -1 6.65844 42.0182   3
   6   7  -1 3061.86 194.506   3
   6  -7  -1 3597.98 113.959   1
  -6  -7   1 3387.13 153.909   2
   4   7  -1 3028.70 192.034   3
   4  -7  -1 2845.39 105.630   1
  -4   7   1 2554.24 168.241   3
  -2   7   1 13795.9 383.643   3
   2  -7  -1 13955.3 251.175   1
  -2  -7   1 13823.0 317.274   1
   2   7  -1 14363.6 399.316   3
   0   7  -1 2530.39 171.176   3
   0   7   1 3006.92 182.336   3
   0  -7   1 2677.68 130.384   1
   0  -7  -1 2519.92 122.673   1
  -2   7  -1 25883.8 523.652   3
   2  -7   1 25928.3 374.481   1
   2   7   1 25890.7 536.643   3
  -4   7  -1 2332.74 159.635   3
   4   7   1 2379.52 169.564   3
   4  -7   1 2465.76 113.318   1
  -6  -7  -1 2740.48 133.877   2
  -6   7  -1 2595.82 167.525   3
   6   7   1 2330.15 172.065   3
   6  -7   1 2772.53 121.728   1
  -8  -7  -1 135.900 43.0461   2
  -8   7  -1 163.270 53.7943   3
   8  -7   1 108.333 31.4162   1
   8   7   1 85.3120 45.5176   3
 -10   7  -1 542.864 86.1525   2
  10   7   1 471.832 87.5205   3
 -10   7  -1 572.662 81.3701   3
 -10  -7  -1 545.947 74.0545   2
 -12  -7  -1 750.911 95.6038   2
 -12   7  -1 560.861 83.4671   3
 -12   7  -1 617.204 97.1286   2
 -14   7  -1 336.973 77.4626   2
 -14  -7  -1 457.782 83.5473   2
 -14   7  -1 393.097 67.8412   3
 -16  -7  -1 121.757 60.7932   2
 -16   7  -1 126.662 68.0225   2
 -13   8   1 42.7795 44.9258   3
 -13  -8   1 27.6360 40.4943   2
 -13   8   1 46.3329 38.1467   2
 -11   8   1 578.362 94.8882   3
 -11  -8   1 739.730 92.5105   2
 -11   8   1 512.297 89.1295   2
  -9  -8   1 100.614 40.3186   2
  -9   8   1 3.61279 28.7709   2
  -9   8   1 87.9250 43.0349   3
   7   8  -1 269.211 69.9511   3
  -7   8   1 383.573 79.8360   3
  -5   8   1 5170.26 254.436   3
   5  -8  -1 4994.38 144.862   1
   5   8  -1 5020.49 263.503   3
   3   8  -1 5407.02 268.898   3
  -3   8   1 5449.64 263.109   3
  -3  -8   1 5055.73 215.584   1
   3  -8  -1 5461.97 163.607   1
  -1  -8   1 884.440 88.7532   1
   1  -8  -1 911.411 76.5442   1
   1   8  -1 1032.76 121.500   3
  -1   8   1 768.614 104.863   3
   1   8   1 6.92159 42.6681   3
   1  -8   1 63.0871 27.6185   1
  -1   8  -1 43.1445 46.3349   3
  -1  -8  -1 112.387 33.6227   1
  -3   8  -1 212.674 60.4364   3
   3  -8   1 287.507 47.0457   1
   3   8   1 266.191 69.6564   3
   5  -8   1 3687.20 148.561   1
  -5   8  -1 3406.58 207.515   3
   5   8   1 3812.86 232.584   3
   7  -8   1 207.844 38.5227   1
  -7   8  -1 210.200 62.6063   3
   7   8   1 192.941 68.9743   3
  -7  -8  -1 169.123 45.1981   2
  -9   8  -1 297.001 72.0922   3
   9   8   1 298.756 79.1008   3
  -9  -8  -1 116.007 40.7460   2
 -11   8  -1 44.2715 37.4434   3
 -11   8  -1-10.1088 42.4527   2
 -11  -8  -1-42.5013 35.2288   2
 -13   8  -1-74.3928 51.0409   3
 -13   8  -1 12.5153 40.4335   2
 -13  -8  -1 14.5210 43.1545   2
 -12  -9   1 342.722 71.2230   2
 -12   9   1 268.175 75.1518   3
 -12   9   1 394.259 80.2751   2
 -10   9   1 650.179 94.5155   2
 -10   9   1 648.464 100.561   3
 -10  -9   1 748.623 95.4101   2
  -8   9   1 275.736 76.3695   3
   8   9  -1 194.730 75.0209   3
  -6  -9   1 718.050 101.977   1
   6   9  -1 893.426 127.926   3
  -6   9   1 912.184 123.380   3
  -4  -9   1 1208.46 118.275   1
  -4   9   1 1205.20 137.875   3
   4   9  -1 1364.29 152.511   3
  -2   9   1-31.4605 39.2449   3
  -2  -9   1 23.3630 38.1171   1
   2  -9  -1 53.8911 28.7059   1
   2   9  -1-39.7219 39.7521   3
   0   9  -1 263.002 73.5243   3
   0   9   1 208.753 73.8719   3
   0  -9  -1 334.329 54.1464   1
   0  -9   1 405.396 63.0164   1
   2  -9   1 15.9540 27.7933   1
  -2  -9  -1 45.3431 31.8217   1
  -2   9  -1-12.5006 48.4416   3
   2   9   1 15.1025 50.9743   3
   4   9   1 104.564 56.4137   3
  -4  -9  -1 238.094 58.7045   1
   4  -9   1 272.283 48.6498   1
  -4   9  -1 224.090 69.2118   3
   6   9   1 88.4358 55.2649   3
  -6   9  -1-40.1330 43.1230   3
   8   9   1 709.650 115.404   3
  -8   9  -1 692.691 109.047   3
 -10   9  -1 107.046 50.5506   2
 -10   9  -1-33.8665 56.1119   3
  10   9   1 24.6508 57.0930   3
 -10  -9  -1 69.0615 42.3486   2
  -7 -10   1 591.433 98.4586   1
  -7  10   1 349.973 92.0051   3
   7  10  -1 634.831 120.007   3
  -5  10   1 47.2787 55.8859   3
   5  10  -1 59.5350 62.5810   3
  -5 -10   1 3.42181 33.2047   1
  -3  10   1 158.067 73.3472   3
  -3 -10   1 38.6569 39.5829   1
   3  10  -1 118.074 61.7430   3
  -1 -10   1 34.9530 28.3859   1
  -1  10   1-26.0800 56.3951   3
   1  10  -1 84.5684 47.6411   3
   1  10   1-0.63166 56.5580   3
  -1  10  -1 211.569 77.0152   3
  -3 -10  -1-9.08598 29.9531   1
   3  10   1 69.8508 61.2700   3
  -3  10  -1 88.5973 56.9837   3
  -5  10  -1-75.5926 53.5187   3
   5  10   1-32.1516 68.9833   3
  -5 -10  -1-8.01246 31.5786   1
   7  10   1 16.7897 49.9175   3
  -7  10  -1 6.99858 54.5925   3
 -22   0   2 39.8596 57.0794   2
 -20   0   2-88.7712 78.4274   2
 -18   0   2 365.624 87.7919   2
 -16   0   2 699.028 103.842   2
 -16   0   2 629.339 57.7623   3
 -14   0   2 6754.26 277.288   2
 -12   0   2 1685.09 128.279   2
 -10   0   2 22582.4 417.716   2
  -8   0   2 22672.8 366.348   2
  -6   0   2 20570.6 299.092   2
  -4   0   2 70975.6 443.261   2
  -2   0   2 11506.8 124.101   2
   0   0   2 65218.2 269.346   1
   2   0   2 43161.3 318.961   1
  -4   0  -2 99900.8 600.328   2
  -6   0  -2 17775.5 305.325   1
  -6   0  -2 17820.4 304.509   2
  -8   0  -2 1316.01 96.9679   1
  -8   0  -2 1318.39 100.465   2
 -10   0  -2 1008.34 99.7793   2
 -12   0  -2 144.722 53.4704   2
 -14   0  -2 1278.36 134.215   2
 -16   0  -2 1081.83 129.341   2
 -18   0  -2 37.7101 44.3702   2
 -20   0  -2 151.039 63.0409   2
 -21  -1   2-60.8093 64.1685   2
 -21   1   2 41.7894 58.8933   2
 -19   1   2 144.571 74.6539   2
 -19  -1   2 145.601 73.7309   2
 -17  -1   2 3651.98 233.006   2
 -17   1   2 3599.38 235.123   2
 -15  -1   2 119.070 31.6906   3
 -15   1   2 131.484 48.5166   2
 -15  -1   2 205.073 61.7046   2
 -13  -1   2 10629.0 331.652   2
 -13  -1   2 10355.8 231.534   3
 -13   1   2 10915.1 342.578   2
 -11   1   2 3763.16 182.651   2
 -11  -1   2 3748.42 133.934   3
 -11  -1   2 3561.61 176.132   2
  -9   1   2 24573.4 412.494   2
  -9  -1   2 24424.0 408.505   2
  -7  -1   2 44048.5 480.989   2
   7  -1  -2 44826.2 484.824   2
  -7   1   2 44307.8 481.658   2
  -5  -1   2 37.7634 14.2469   2
  -5   1   2 19.2194 15.1221   2
  -3   1   2 236959. 676.504   2
   3  -1  -2 234921. 678.835   2
  -1  -1   2 24567.0 183.454   2
  -1  -1   2 23756.5 199.497   1
  -1  -1  -2 9043.38 101.868   2
   1   1   2 9256.79 102.244   2
   1  -1   2 8961.96 124.964   1
   1  -1   2 8891.18 114.243   3
   3  -1   2 269916. 862.143   1
  -3  -1  -2 272761. 855.431   2
   3   1   2 272572. 857.817   2
  -3   1  -2 273405. 833.013   1
  -5   1  -2 23048.8 294.531   1
   5   1   2 23065.9 314.836   2
   5   1   2 23216.0 213.541   3
  -5  -1  -2 22835.1 313.281   2
   5  -1   2 22836.2 314.070   1
  -5   1  -2 23527.4 329.593   2
   7   1   2 26071.7 394.641   2
  -7   1  -2 26500.2 409.334   2
  -7   1  -2 25803.6 366.272   1
  -7  -1  -2 25867.7 392.019   2
  -9   1  -2 3983.12 181.081   2
  -9   1  -2 3990.04 164.557   1
  -9  -1  -2 4004.33 178.266   2
 -11  -1  -2 231.465 53.3454   2
 -11   1  -2 211.150 57.4043   2
 -13  -1  -2 2469.25 171.791   2
 -13   1  -2 2402.79 173.908   2
 -15   1  -2 662.383 108.986   2
 -15  -1  -2 633.738 102.080   2
 -17  -1  -2 648.635 114.414   2
 -17   1  -2 544.178 102.859   2
 -19   1  -2 114.539 66.5189   2
 -19  -1  -2 61.4523 50.9417   2
 -21  -1  -2 6.75959 53.8637   2
 -21   1  -2-8.79418 62.3017   2
 -20  -2   2 196.403 72.0120   2
 -20   2   2 124.186 65.8215   2
 -18   2   2 139.609 67.6923   2
 -18  -2   2 18.8690 44.9073   2
 -16   2   2 822.935 118.182   2
 -16  -2   2 765.904 106.244   2
 -14   2   2 6885.71 290.279   2
 -14  -2   2 6379.48 204.608   3
 -14  -2   2 6830.21 278.957   2
 -12  -2   2 7528.73 268.052   2
 -12   2   2 7363.08 231.371   1
 -12  -2   2 7345.93 210.043   3
 -12   2   2 7407.10 272.465   2
 -10  -2   2 402.306 59.2238   2
 -10   2   2 394.296 64.0914   2
 -10   2   2 432.893 51.5400   1
 -10  -2   2 428.933 51.2954   3
  -8  -2   2 68231.1 651.714   2
  -8   2   2 69717.7 661.393   2
  -8   2   2 68885.6 519.367   1
  -8  -2   2 69619.0 577.378   3
  -6   2   2 13073.2 173.722   1
  -6   2   2 13050.3 243.799   2
  -6  -2   2 13215.9 235.949   3
  -6  -2   2 13168.7 248.381   2
  -4  -2   2 3330.36 111.876   3
  -4   2   2 3369.68 100.580   2
  -4  -2   2 3352.76 107.431   2
  -2  -2   2 45877.8 324.649   2
   2   2  -2 45520.8 389.690   3
   0  -2   2 20273.4 212.546   1
   0   2  -2 20090.8 239.911   3
   0   2   2 20143.1 137.050   2
   0   2  -2 20403.2 215.869   1
  -2  -2  -2 22119.6 210.424   2
   2   2   2 21962.9 220.650   2
  -2   2  -2 21947.5 221.117   1
  -2   2  -2 22117.8 236.747   3
   2  -2   2 21850.5 228.951   1
   4  -2   2 18453.7 248.828   1
  -4   2  -2 18919.6 209.314   3
  -4   2  -2 19676.3 239.295   1
  -4  -2  -2 18585.9 258.516   2
   4   2   2 19268.7 267.760   2
  -6  -2  -2 2884.49 122.497   2
  -6   2  -2 2929.43 79.0323   3
   6  -2   2 2848.01 119.024   1
   6   2   2 2927.80 126.378   2
   6   2   2 2951.18 103.409   3
  -6   2  -2 2872.32 107.678   1
   8   2   2 101.984 30.1744   2
  -8  -2  -2 23.5589 28.7455   2
  -8   2  -2 26.9273 18.0151   1
  -8   2  -2 69.5780 31.3697   2
   8   2   2 87.4100 22.9887   3
 -10   2  -2 7377.51 224.885   1
 -10   2  -2 7261.93 262.998   2
 -10  -2  -2 7055.60 246.821   2
 -10   2  -2 7141.38 105.965   3
 -12   2  -2 84.3421 51.8057   2
 -12  -2  -2 135.805 52.6491   2
 -14   2  -2 1193.59 129.812   2
 -14  -2  -2 1193.90 126.233   2
 -16   2  -2 860.262 124.444   2
 -16  -2  -2 831.950 121.677   2
 -18  -2  -2-38.5213 59.1548   2
 -18   2  -2-80.1457 70.4978   2
 -20   2  -2 198.137 77.7435   2
 -20  -2  -2 442.085 102.235   2
 -21  -3   2 144.289 68.3777   2
 -21   3   2 171.229 81.7239   2
 -19  -3   2 363.198 95.2231   2
 -19   3   2 299.734 80.4931   2
 -17  -3   2 73.5300 43.5054   2
 -17   3   2 181.443 69.3215   2
 -15  -3   2 2135.96 166.907   2
 -15   3   2 2228.41 178.310   2
 -13   3   2 1244.99 92.6715   1
 -13  -3   2 1546.52 131.715   2
 -13   3   2 1539.78 134.631   2
 -11   3   2 1426.51 85.6393   1
 -11  -3   2 1526.85 119.761   2
 -11   3   2 1505.41 121.151   2
  -9  -3   2 752.129 70.9320   3
  -9   3   2 770.062 79.2386   2
  -9  -3   2 736.005 74.7015   2
  -9   3   2 755.757 53.0501   1
  -7  -3   2 23034.1 364.663   2
   7   3  -2 23710.6 403.272   2
  -7   3   2 23019.5 364.424   2
  -7  -3   2 23899.1 370.242   3
  -7   3   2 23116.0 218.796   1
   5   3  -2 84206.2 669.696   2
  -5   3   2 84688.6 588.227   2
  -5  -3   2 84646.9 602.823   2
  -5  -3   2 84412.5 666.368   3
  -5   3   2 83885.3 270.600   1
   3   3  -2 6230.77 172.985   3
   3   3  -2 6025.13 152.857   2
  -3  -3   2 6002.93 139.673   2
  -1   3   2 8136.04 106.984   2
   1   3  -2 7987.68 188.478   3
   1   3  -2 8183.18 153.476   2
  -1  -3   2 7931.32 164.455   1
  -1   3  -2 12721.0 194.088   1
  -1   3  -2 12330.7 225.912   3
   1  -3   2 12291.8 186.067   1
   1   3   2 12674.3 164.553   2
  -1  -3  -2 12592.4 142.984   2
  -3   3  -2 53158.9 450.674   3
   3   3   2 52835.5 430.770   2
  -3   3  -2 53266.7 387.243   1
  -3  -3  -2 53025.4 393.498   2
   3  -3   2 51411.6 400.376   1
  -5   3  -2 4412.43 121.274   1
  -5   3  -2 4439.32 128.448   3
   5   3   2 4435.46 150.958   2
   5  -3   2 4353.07 133.524   1
   5   3   2 4332.88 146.571   3
  -5  -3  -2 4357.55 138.920   2
   7   3   2 42520.3 531.841   2
  -7  -3  -2 40805.2 503.497   2
   7   3   2 41052.9 467.950   3
   7  -3   2 41549.5 477.013   1
  -7   3  -2 40661.7 382.031   3
  -7   3  -2 41517.9 424.565   1
  -9   3  -2 663.213 79.7760   2
  -9   3  -2 577.601 47.4207   3
   9   3   2 681.023 64.6258   3
  -9  -3  -2 609.480 73.6814   2
  -9   3  -2 578.087 58.9530   1
 -11   3  -2 6664.48 268.763   2
 -11   3  -2 6799.87 144.832   3
 -11  -3  -2 6970.04 259.298   2
 -13  -3  -2 8027.02 305.578   2
 -13   3  -2 7608.70 313.834   2
 -13   3  -2 7791.45 133.242   3
 -15   3  -2 3323.59 229.936   2
 -15  -3  -2 3344.82 218.555   2
 -17   3  -2 96.3719 57.4168   2
 -17  -3  -2 108.005 63.5506   2
 -19   3  -2 110.679 61.9401   2
 -19  -3  -2 187.631 84.9080   2
 -20  -4   2-4.00554 53.9081   2
 -20   4   2 3.35023 58.1576   2
 -18   4   2 178.298 66.7494   2
 -18  -4   2 269.930 76.5086   2
 -16  -4   2 62.4963 44.1577   2
 -16   4   2 147.127 63.3343   2
 -14  -4   2-24.2272 42.6762   2
 -14   4   2 88.5186 51.9716   2
 -12   4   2 742.113 60.2393   1
 -12  -4   2 744.981 92.2178   2
 -12   4   2 823.025 101.468   2
 -10  -4   2 2724.27 151.053   2
 -10   4   2 2813.84 159.987   2
 -10   4   2 2680.39 95.6708   1
  -8   4   2 8950.11 251.446   2
  -8  -4   2 9225.58 245.708   2
  -8   4   2 8827.78 134.728   1
   6   4  -2 3430.41 157.911   3
  -6  -4   2 3710.27 140.882   2
  -6   4   2 3633.20 67.2744   1
   6   4  -2 3579.77 156.555   2
  -4  -4   2 12.0462 20.1417   2
   4  -4  -2 20.2249 7.77442   1
   4   4  -2 17.1448 18.2965   2
   4   4  -2-0.82199 26.9531   3
   2   4  -2 882.692 77.8175   3
   2  -4  -2 866.271 41.0534   1
   2   4  -2 857.291 61.3786   2
   0   4  -2 13332.5 217.931   2
   0   4   2 13255.9 177.538   2
   0   4  -2 13111.3 275.594   3
   0  -4   2 12857.1 222.881   1
  -2  -4  -2 4474.73 108.050   2
   2   4   2 4490.10 125.516   2
  -2   4  -2 4410.48 127.594   1
   2  -4   2 4375.76 124.274   1
  -2   4  -2 4361.22 155.360   3
   4  -4   2 9204.64 188.141   1
   4   4   2 9752.26 220.283   2
  -4  -4  -2 9709.38 192.185   2
  -4   4  -2 9447.43 223.704   3
   4   4   2 9697.23 248.312   3
  -4   4  -2 9490.67 181.519   1
  -6   4  -2 2197.39 107.447   3
   6   4   2 2175.70 119.615   2
  -6  -4  -2 2250.75 110.647   2
   6  -4   2 2069.28 100.346   1
  -6   4  -2 2049.70 89.6737   1
   6   4   2 2127.05 121.392   3
  -8  -4  -2 12276.0 295.086   2
  -8   4  -2 12255.3 241.740   1
   8   4   2 12655.5 300.398   3
   8  -4   2 12627.9 282.102   1
  -8   4  -2 12576.4 252.618   3
 -10  -4  -2 7862.23 264.464   2
 -10   4  -2 7923.88 283.860   2
 -10   4  -2 7884.08 196.798   3
 -10   4  -2 7424.23 211.040   1
  10   4   2 7711.70 244.715   3
 -12   4  -2 13.0224 23.5257   3
 -12   4  -2 59.7353 58.7004   2
 -12  -4  -2 10.2622 43.0345   2
 -14   4  -2 177.648 62.8120   2
 -14  -4  -2 159.242 51.0328   2
 -14   4  -2 118.915 26.8756   3
 -16   4  -2 5.48977 53.9062   2
 -16  -4  -2 12.3997 48.3711   2
 -18   4  -2 595.807 108.205   2
 -18  -4  -2 562.759 109.550   2
 -19  -5   2-10.9401 54.8159   2
 -19   5   2 142.310 71.9137   2
 -17  -5   2 51.1227 43.9687   2
 -17   5   2-31.3362 46.9972   2
 -15  -5   2 241.729 71.0398   2
 -15   5   2 188.698 61.2828   2
 -13   5   2 359.507 75.8233   2
 -13  -5   2 401.927 75.3707   2
 -11   5   2 5680.55 132.683   1
 -11   5   2 5744.05 243.596   2
 -11  -5   2 6210.38 239.545   2
  -9   5   2 16111.7 364.448   2
  -9   5   2 16005.5 181.410   1
  -9  -5   2 16812.2 356.805   2
  -7   5   2 1438.82 97.2825   2
   7   5  -2 1393.79 116.316   3
  -7  -5   2 1513.77 100.137   2
  -5  -5   2 1764.34 97.1707   2
   5  -5  -2 1845.05 57.7812   1
   5   5  -2 1770.33 124.585   3
   3  -5  -2 5302.72 106.355   1
   3   5  -2 5170.18 170.091   2
   3   5  -2 5294.16 204.199   3
  -1  -5   2 18012.5 304.483   1
   1   5  -2 18393.9 292.595   2
   1  -5  -2 17879.6 250.104   1
   1   5  -2 18543.1 372.227   3
  -1   5   2 18690.4 233.966   2
  -1   5  -2 970.599 66.8788   2
   1  -5   2 959.654 66.0110   1
   1   5   2 942.174 60.6335   2
  -1   5  -2 817.929 81.8103   3
   3  -5   2 202.488 31.5943   1
  -3   5  -2 106.403 38.3357   3
  -3  -5  -2 142.851 25.4105   2
   3   5   2 171.507 33.0573   2
   3   5   2 211.974 51.5760   3
  -5   5  -2 266.499 43.5784   3
  -5   5  -2 277.444 35.6608   1
   5   5   2 225.219 50.7870   3
   5   5   2 271.506 46.8895   2
  -5  -5  -2 277.439 39.5481   2
   5  -5   2 330.937 44.6638   1
  -7  -5  -2 16849.8 324.038   2
   7  -5   2 17504.9 316.392   1
   7   5   2 17524.3 388.507   3
  -7   5  -2 16485.2 273.846   1
  -7   5  -2 16861.7 335.938   3
   9   5   2 10505.5 307.428   3
  -9   5  -2 10636.2 264.656   3
  -9  -5  -2 10640.8 288.906   2
  -9   5  -2 9543.35 222.146   1
   9  -5   2 10577.7 275.894   1
 -11   5  -2 14663.6 411.611   2
  11   5   2 15292.5 385.483   3
 -11  -5  -2 15546.5 388.154   2
 -11   5  -2 15172.5 313.569   3
 -13   5  -2 21.0475 25.6618   3
 -13  -5  -2 5.40704 43.1777   2
 -13   5  -2 46.3780 49.3891   2
 -15   5  -2 7.64852 47.2585   2
 -15  -5  -2 35.4383 51.7680   2
 -17  -5  -2-33.9137 55.3962   2
 -17   5  -2-13.6391 60.3765   2
 -18  -6   2 87.1515 64.4313   2
 -18   6   2 0.16144 62.6070   2
 -16   6   2 322.562 84.8843   2
 -16  -6   2 170.356 55.8234   2
 -14  -6   2 12.2893 35.2284   2
 -14   6   2 82.7699 49.0075   2
 -12   6   2 20.7937 36.3630   2
 -12  -6   2-13.7281 36.6308   2
 -10   6   2 444.088 70.1468   2
 -10  -6   2 358.465 63.3544   2
  -8   6   2 684.107 79.7563   2
  -8  -6   2 721.780 77.1857   2
  -6  -6   2 3.24075 28.4380   2
   6   6  -2 13.9989 42.4497   3
   6  -6  -2 15.5819 9.46946   1
   4   6  -2 15773.9 391.006   3
   4  -6  -2 15564.8 198.688   1
  -2   6   2 9314.96 184.869   2
   2   6  -2 9965.56 304.574   3
   2  -6  -2 9556.15 181.930   1
  -2  -6   2 9524.94 249.156   1
   0  -6   2 1509.86 92.8500   1
   0   6   2 1386.34 76.5417   2
   0   6  -2 1524.70 120.198   3
   2  -6   2 1690.50 93.6726   1
   2   6   2 1824.86 134.008   3
  -2   6  -2 1602.00 121.623   3
   2   6   2 1560.12 89.7238   2
   4   6   2 26059.6 413.502   2
   4   6   2 26941.2 509.678   3
   4  -6   2 26353.8 365.997   1
  -4   6  -2 25791.8 469.127   3
  -6   6  -2 5651.82 170.982   1
   6   6   2 5574.87 239.694   3
  -6   6  -2 5567.14 217.532   3
  -6  -6  -2 5757.33 182.061   2
   6  -6   2 5844.61 180.262   1
  -8  -6  -2 2190.08 125.140   2
   8   6   2 2323.94 158.779   3
  -8   6  -2 2051.80 104.620   1
  -8   6  -2 2162.51 136.106   3
   8  -6   2 2303.91 124.833   1
 -10  -6  -2 335.518 59.4293   2
  10  -6   2 367.308 57.5318   1
 -10   6  -2 294.523 57.4652   3
  10   6   2 238.291 62.9711   3
 -12   6  -2 132.930 44.2547   2
 -12  -6  -2 196.454 52.2802   2
 -12   6  -2 122.139 36.6717   3
 -14   6  -2 427.621 66.1473   3
 -14  -6  -2 419.700 85.5757   2
 -14   6  -2 358.576 78.0206   2
 -16  -6  -2 155.657 64.3695   2
 -16   6  -2-59.5547 53.8561   2
 -15  -7   2 124.249 49.8556   2
 -15   7   2 29.4404 39.5295   2
 -13   7   2 81.5424 53.2562   2
 -13  -7   2 88.4347 50.3844   2
 -11  -7   2 11.1640 30.5435   2
 -11   7   2-2.82830 35.6010   2
  -9   7   2 210.552 54.7625   2
  -9  -7   2 273.656 58.1497   2
  -7  -7   2 568.828 69.3695   2
   7   7  -2 607.623 94.5415   3
   5   7  -2 531.956 82.9043   3
   5  -7  -2 512.931 39.4646   1
  -3   7   2 1885.37 91.8040   2
   3  -7  -2 2057.68 87.1749   1
  -3  -7   2 2072.14 132.251   1
   3   7  -2 1813.40 147.135   3
  -1   7   2 826.975 97.5849   3
  -1  -7   2 1044.15 89.1604   1
   1  -7  -2 932.022 70.0370   1
  -1   7   2 959.042 69.1561   2
   1   7  -2 1007.28 109.826   3
  -1   7  -2 963.573 111.230   3
   1  -7   2 902.342 77.8904   1
   1   7   2 718.939 65.2630   2
   1   7   2 815.175 98.3795   3
   3  -7   2 13698.8 282.360   1
   3   7   2 14162.7 402.194   3
  -3   7  -2 14305.4 388.645   3
  -5   7  -2 1474.10 128.533   3
   5  -7   2 1428.77 92.7206   1
  -5  -7  -2 1557.40 95.5284   2
   5   7   2 1320.32 130.351   3
   7  -7   2 137.348 35.1998   1
  -7   7  -2 206.101 54.8196   3
   7   7   2 133.578 57.7252   3
  -7  -7  -2 97.7150 31.6503   2
  -9   7  -2 71.7848 39.6169   3
  -9  -7  -2 25.0152 34.1521   2
   9  -7   2-10.5357 24.1736   1
   9   7   2-30.5781 43.2865   3
 -11   7  -2 352.090 72.5388   3
 -11  -7  -2 384.668 67.8011   2
  11   7   2 261.766 64.2983   3
 -11   7  -2 230.621 62.1359   2
 -13  -7  -2 805.646 99.5048   2
 -13   7  -2 590.446 99.1117   2
 -13   7  -2 793.227 92.8570   3
 -15   7  -2-8.44419 43.4831   2
 -15  -7  -2-66.9731 48.3843   2
 -14   8   2 484.085 95.1902   2
 -14  -8   2 662.794 104.063   2
 -14   8   2 627.170 98.9569   3
 -12  -8   2 353.657 68.1396   2
 -12   8   2 275.356 67.8070   3
 -12   8   2 253.354 66.3845   2
 -10  -8   2-9.49600 32.1451   2
 -10   8   2-2.18485 34.6398   2
  -8  -8   2 13.9241 30.2968   2
  -8   8   2 17.1252 28.6570   2
   6   8  -2 157.467 56.0027   3
  -4  -8   2 85.8930 42.2284   1
   4  -8  -2 41.3425 19.6205   1
   4   8  -2 15.3584 52.8668   3
   2  -8  -2 2277.16 107.037   1
   2   8  -2 2198.58 175.828   3
  -2  -8   2 2263.65 140.084   1
  -2   8   2 2083.62 168.508   3
   0   8   2 55.2349 36.2942   3
   0  -8   2 90.5895 33.7594   1
   0  -8  -2 81.2261 35.4042   1
   0   8  -2 142.517 63.5446   3
  -2  -8  -2 120.435 41.1884   1
  -2   8  -2 221.159 66.1585   3
   2  -8   2 214.096 44.2234   1
   2   8   2 237.481 71.2731   3
  -4   8  -2 5804.33 268.880   3
   4   8   2 5665.43 280.812   3
   4  -8   2 5991.14 200.256   1
   6  -8   2 362.116 55.9083   1
   6   8   2 435.737 90.9065   3
  -6   8  -2 373.815 73.5862   3
   8   8   2 258.691 65.9970   3
  -8   8  -2 241.616 65.3491   3
   8  -8   2 238.621 48.6814   1
  -8  -8  -2 223.275 47.8161   2
  10   8   2 328.128 83.3119   3
 -10   8  -2 289.444 65.9970   3
 -10  -8  -2 308.355 55.3714   2
 -12   8  -2 72.7320 38.4682   2
 -12  -8  -2 134.464 53.8343   2
 -12   8  -2 93.8305 46.1330   3
 -14  -8  -2 277.400 66.9835   2
 -14   8  -2 205.921 63.7339   2
 -11  -9   2-39.4720 45.2023   2
 -11   9   2 46.1297 40.2983   2
 -11   9   2 79.6381 62.5093   3
  -9   9   2 1.17282 32.6125   2
  -9   9   2 68.4099 49.0430   3
   7   9  -2 473.788 100.140   3
  -7  -9   2 446.460 85.9016   1
  -7   9   2 441.854 87.9670   3
  -5   9   2 12.0081 52.0739   3
   5   9  -2 106.883 67.8468   3
  -5  -9   2 44.8350 36.8386   1
  -3   9   2-12.8307 48.0264   3
   3   9  -2 42.9748 53.7075   3
  -3  -9   2 10.9174 30.2272   1
   1  -9  -2 15.3678 23.0476   1
   1   9  -2 73.9614 59.8959   3
  -1   9   2-41.9908 44.5457   3
  -1  -9   2 65.7558 38.4176   1
  -1  -9  -2-13.2600 28.6222   1
   1   9   2 108.952 57.8220   3
  -1   9  -2 14.5873 43.8484   3
   1  -9   2 11.9271 26.2863   1
   3   9   2 539.767 102.752   3
  -3   9  -2 671.410 107.326   3
  -3  -9  -2 673.259 87.3073   1
   3  -9   2 647.347 72.9129   1
   5   9   2 101.592 63.3357   3
  -5   9  -2 276.633 71.0461   3
   7   9   2 85.9289 56.3967   3
  -7   9  -2 40.0487 53.4785   3
   9   9   2 548.100 106.373   3
  -9  -9  -2 657.663 81.6353   2
  -9   9  -2 562.187 98.8848   3
 -11   9  -2 156.495 68.2464   3
 -11   9  -2-9.44492 46.0494   2
 -11  -9  -2 96.3402 46.0409   2
  11   9   2 48.8698 49.4547   3
  -8  10   2 52.9057 62.2518   3
  -8 -10   2-4.22671 42.4558   1
   6  10  -2-2.41479 49.3525   3
  -6  10   2 74.5641 56.8682   3
  -6 -10   2 84.8181 54.3838   1
  -4 -10   2 20.6212 40.5808   1
  -4  10   2-45.3201 62.9448   3
   4  10  -2-50.1632 65.2492   3
  -2  10   2 340.305 92.7228   3
   2  10  -2 358.291 93.9938   3
  -2 -10   2 455.710 77.4333   1
   0  10   2 87.2929 65.6483   3
   0  10  -2 42.0032 63.0313   3
   0 -10   2 95.0634 45.7331   1
  -2 -10  -2 145.102 43.8838   1
   2  10   2 133.820 48.9966   3
  -2  10  -2 77.1702 59.7966   3
  -4  10  -2 73.3464 50.9109   3
  -4 -10  -2 124.242 47.7974   1
   4  10   2-33.9683 60.2841   3
   6  10   2-35.2948 68.7815   3
  -6  10  -2 133.386 62.1131   3
 -21   0   3-12.9185 61.0434   2
 -19   0   3-3.45180 46.1844   2
 -17   0   3 15.5118 51.2324   2
 -15   0   3-54.6379 42.0470   2
 -13   0   3 12.0246 37.6930   2
 -11   0   3 28.2146 41.0885   2
  -9   0   3-17.7189 30.5533   2
  -7   0   3-0.27205 21.6003   2
   7   0  -3-9.29733 19.4182   2
  -5   0   3-4.98194 14.8393   2
  -3   0   3 13.9852 15.3083   2
  -1   0   3 81.9156 10.3437   2
  -1   0   3 124.483 14.8353   1
   1   0   3 73.8936 17.3092   1
   3   0   3 51.1494 21.7441   1
  -5   0  -3 20.5448 24.9650   2
  -7   0  -3 137.688 39.4742   2
  -7   0  -3 18.2850 26.4373   1
  -9   0  -3 19.5916 30.4080   2
 -11   0  -3 31.4919 36.3831   2
 -13   0  -3-34.7747 37.4167   2
 -15   0  -3 93.6302 71.3428   2
 -17   0  -3 43.5930 51.6040   2
 -19   0  -3 82.5497 65.9328   2
 -22   1   3 78.5337 70.5485   2
 -22  -1   3-82.3349 69.4586   2
 -20   1   3 55.5890 42.7944   2
 -20  -1   3-58.1438 76.2115   2
 -18  -1   3-25.1618 50.4083   2
 -18   1   3-62.5544 57.5643   2
 -16   1   3 222.261 66.3587   2
 -16  -1   3 265.204 64.8718   2
 -14  -1   3 124.714 55.0532   2
 -14  -1   3 112.553 35.4022   3
 -14   1   3 101.975 58.3083   2
 -12  -1   3 1732.41 129.182   2
 -12   1   3 2036.85 140.796   2
 -10   1   3 3024.33 153.362   2
 -10  -1   3 3209.44 156.813   2
   8  -1  -3 338.199 47.4677   2
  -8  -1   3 334.265 48.6060   2
  -6  -1   3 95411.6 643.755   2
  -6   1   3 96080.5 628.730   2
   6  -1  -3 95033.1 643.552   2
  -4   1   3 3560.84 95.2904   2
  -4  -1   3 3690.04 104.698   2
   4  -1  -3 3575.60 97.8824   2
   2  -1  -3 35949.3 170.026   1
  -2  -1   3 36324.8 287.919   1
   2  -1  -3 35471.9 197.310   2
  -2   1   3 36056.9 173.305   1
  -2   1   3 36181.4 187.337   2
  -2  -1   3 36197.2 261.179   2
   0   1   3 40782.2 274.198   1
   0  -1  -3 40392.7 265.193   1
   0  -1   3 40763.4 289.003   1
  -2  -1  -3 499143. 1033.02   2
   2  -1   3 498858. 877.163   3
   2  -1   3 496598. 1168.22   1
  -4  -1  -3 109.354 27.7539   2
  -4   1  -3 118.572 23.5923   1
   4  -1   3 109.667 23.7041   1
   4   1   3 111.136 26.4276   2
   6   1   3 70729.5 612.949   2
  -6   1  -3 71089.1 587.779   1
  -6  -1  -3 69836.1 616.760   2
   6   1   3 72385.7 384.853   3
  -6   1  -3 70069.5 636.517   2
   6  -1   3 69016.4 623.942   1
  -8   1  -3 5231.17 182.190   1
  -8   1  -3 5230.27 200.377   2
  -8  -1  -3 5105.91 192.305   2
   8   1   3 5039.50 188.553   2
 -10   1  -3 576.299 78.3591   2
 -10  -1  -3 612.583 78.9009   2
 -12   1  -3 233.677 65.9666   2
 -12  -1  -3 161.203 51.6026   2
 -14   1  -3 101.478 55.8189   2
 -14  -1  -3 36.2180 42.5719   2
 -16  -1  -3 273.975 79.3068   2
 -16   1  -3 101.559 72.8022   2
 -18  -1  -3 1183.92 156.034   2
 -18   1  -3 1004.12 146.505   2
 -20   1  -3 2.25226 65.2329   2
 -20  -1  -3 16.2684 50.9088   2
 -21  -2   3-98.3014 72.8176   2
 -21   2   3 32.2750 54.2785   2
 -19   2   3 0.94719 63.5194   2
 -19  -2   3-145.550 71.2919   2
 -17  -2   3 17.5926 45.9848   2
 -17   2   3 53.0323 46.7802   2
 -15   2   3 8417.33 328.244   2
 -15  -2   3 8911.67 326.759   2
 -13   2   3 2656.90 170.953   2
 -13   2   3 2245.61 132.554   1
 -13  -2   3 2389.00 160.325   2
 -11   2   3 11.2879 19.6699   1
 -11  -2   3 48.8012 22.1073   3
 -11   2   3 34.4012 35.2249   2
 -11  -2   3 45.9813 35.0166   2
  -9   2   3 18193.9 353.244   2
  -9  -2   3 18821.8 325.165   3
  -9  -2   3 19306.7 361.945   2
  -7  -2   3 3284.77 127.874   3
  -7   2   3 3758.05 138.064   2
   7  -2  -3 3242.25 128.137   2
  -7  -2   3 3324.54 133.717   2
  -5  -2   3 3617.45 126.615   3
  -5   2   3 3551.48 110.546   2
  -5  -2   3 3491.89 119.108   2
  -3   2   3 13994.1 160.267   2
  -3  -2   3 14348.9 201.180   2
   1  -2  -3 49013.2 269.887   1
  -1  -2   3 50522.5 374.436   1
   1   2   3 7903.44 106.465   2
   1  -2   3 7839.61 152.857   3
  -1   2  -3 7957.87 152.831   3
  -1  -2  -3 7630.18 98.9215   2
   1  -2   3 7657.93 144.596   1
  -1   2  -3 7993.32 144.954   1
  -3  -2  -3 97624.8 534.910   2
  -3   2  -3 99502.7 550.379   1
   3   2   3 99318.0 545.113   2
  -3   2  -3 97954.1 492.238   3
   3  -2   3 98593.1 579.960   1
  -5   2  -3 9938.48 197.229   1
   5  -2   3 10191.0 216.706   1
   5   2   3 10583.8 220.837   2
  -5  -2  -3 10414.6 217.902   2
  -5   2  -3 10147.3 146.674   3
   7   2   3 55733.2 597.890   2
   7   2   3 56007.1 456.845   3
  -7   2  -3 56305.7 312.025   3
  -7   2  -3 57594.3 543.016   1
  -7  -2  -3 57202.0 593.813   2
   7  -2   3 56087.2 593.743   1
  -9   2  -3 4709.40 175.377   1
  -9   2  -3 4750.75 204.681   2
  -9  -2  -3 5005.88 199.975   2
 -11  -2  -3 8392.59 288.760   2
 -11   2  -3 8703.96 304.980   2
 -13  -2  -3 1135.12 121.311   2
 -13   2  -3 1443.93 141.259   2
 -15  -2  -3 2770.41 197.922   2
 -15   2  -3 2892.57 211.287   2
 -17   2  -3 311.310 86.4547   2
 -17  -2  -3 340.430 87.7851   2
 -19   2  -3 115.845 55.4995   2
 -19  -2  -3 171.247 71.4963   2
 -20  -3   3-24.0808 53.2332   2
 -20   3   3 99.7929 69.3691   2
 -18  -3   3 37.4679 40.7726   2
 -18   3   3-70.5528 52.9779   2
 -16   3   3 2.43495 38.9387   2
 -16  -3   3 58.0459 58.3102   2
 -14   3   3 5908.89 266.505   2
 -14  -3   3 6431.37 272.291   2
 -12   3   3 1762.19 100.737   1
 -12   3   3 1699.36 134.590   2
 -12  -3   3 2088.94 141.161   2
 -10   3   3 1308.89 73.5826   1
 -10   3   3 1158.37 98.4418   2
 -10  -3   3 1135.37 97.4248   2
  -8  -3   3 7097.39 212.465   3
  -8   3   3 7104.55 209.833   2
  -8  -3   3 6929.59 211.025   2
  -8   3   3 7039.17 129.014   1
  -6   3   3 41772.4 435.474   2
  -6  -3   3 41404.9 456.389   2
   6   3  -3 42459.0 509.664   2
  -6  -3   3 41785.4 491.271   3
  -4   3   3 50252.5 385.774   2
   4   3  -3 50989.4 484.279   2
  -4  -3   3 49873.1 438.916   2
  -2  -3   3 61857.0 505.152   1
  -2  -3   3 63620.9 450.717   2
   2   3  -3 62435.5 465.507   2
   2   3  -3 63386.8 552.226   3
   0   3  -3 1738.76 79.3924   1
   0   3  -3 1601.83 85.1637   3
   0  -3   3 1714.07 77.4249   1
   0  -3   3 1750.26 89.2044   3
   0   3   3 1663.06 49.2170   2
   2  -3   3 94842.3 571.845   1
   2   3   3 97702.7 514.474   2
  -2   3  -3 96830.3 566.403   1
  -2  -3  -3 96369.4 455.856   2
  -2   3  -3 93885.4 618.503   3
   4   3   3 11052.5 215.496   2
  -4   3  -3 10728.1 200.393   3
  -4   3  -3 10680.1 196.023   1
   4  -3   3 10438.5 208.115   1
  -4  -3  -3 10572.5 199.570   2
   6  -3   3 38816.9 457.766   1
   6   3   3 38984.7 475.823   2
  -6  -3  -3 38943.7 461.823   2
  -6   3  -3 39108.6 371.122   3
  -6   3  -3 39028.8 413.318   1
   6   3   3 38426.6 445.906   3
  -8   3  -3 249.705 31.0479   3
   8   3   3 258.449 40.9558   3
  -8   3  -3 212.812 35.8220   1
  -8  -3  -3 230.941 51.2336   2
   8  -3   3 217.857 42.2237   1
  10   3   3 2064.52 110.054   3
 -10   3  -3 2126.61 77.7150   3
 -10   3  -3 2119.07 147.813   2
 -10  -3  -3 2135.42 142.951   2
 -12  -3  -3 1687.97 144.177   2
 -12   3  -3 1428.85 134.167   2
 -14   3  -3 7039.17 317.648   2
 -14  -3  -3 7162.41 304.073   2
 -16  -3  -3 5660.77 294.282   2
 -16   3  -3 5801.19 312.966   2
 -18  -3  -3 15.7770 62.7473   2
 -18   3  -3 107.216 70.8285   2
 -20   3  -3 193.817 64.4647   2
 -20  -3  -3 296.159 90.6109   2
 -19  -4   3 44.2573 47.1808   2
 -19   4   3 127.966 65.2317   2
 -17  -4   3 13.5846 45.7296   2
 -17   4   3 30.9782 62.1686   2
 -15  -4   3 124.274 52.8782   2
 -15   4   3 133.773 55.9879   2
 -13  -4   3 66.1185 40.0014   2
 -13   4   3 102.182 48.4156   2
 -13   4   3 103.974 27.4427   1
 -11   4   3 4342.49 202.287   2
 -11  -4   3 4517.35 201.782   2
 -11   4   3 4126.00 119.707   1
  -9  -4   3 5292.29 199.646   2
  -9   4   3 5583.64 103.393   1
  -9   4   3 5593.37 204.799   2
  -7  -4   3 3613.16 148.286   2
  -7   4   3 3595.80 146.002   2
   5   4  -3 1105.85 85.9337   2
  -5  -4   3 1080.93 74.6933   2
  -3  -4   3 109937. 674.024   2
   3   4  -3 109861. 726.312   2
   3   4  -3 107493. 840.008   3
   1   4  -3 2610.26 127.083   3
   1   4  -3 2540.27 101.287   2
  -1   4   3 2560.12 68.5470   2
  -1  -4   3 2697.61 111.340   1
  -1   4  -3 468.188 55.9493   3
   1  -4   3 487.569 47.4315   1
   1   4   3 407.535 35.3006   2
   3  -4   3 530.374 50.5573   1
  -3   4  -3 544.195 52.9092   1
   3   4   3 640.436 51.5135   2
  -3  -4  -3 506.017 40.8668   2
  -3   4  -3 524.433 58.9965   3
  -5  -4  -3 17345.8 281.253   2
  -5   4  -3 16902.5 297.558   3
   5   4   3 16936.2 308.845   2
  -5   4  -3 16477.9 264.063   1
   5   4   3 16721.5 333.418   3
   5  -4   3 16895.3 289.696   1
  -7   4  -3 5140.73 161.006   3
  -7  -4  -3 5101.78 178.127   2
   7  -4   3 5128.57 179.409   1
   7   4   3 4903.06 187.926   2
   7   4   3 4848.36 183.623   3
  -7   4  -3 4940.98 155.986   1
  -9   4  -3 1702.34 91.4153   3
   9   4   3 1473.62 106.253   3
   9  -4   3 1630.30 115.435   1
  -9  -4  -3 1719.95 118.749   2
  -9   4  -3 1672.70 100.988   1
 -11   4  -3 85.0343 49.6529   2
 -11   4  -3-16.0654 22.4987   3
  11   4   3-17.0434 29.1658   3
 -11  -4  -3 16.4856 44.0019   2
 -13   4  -3 2810.70 199.570   2
 -13   4  -3 3107.94 104.920   3
 -13  -4  -3 3173.84 198.184   2
 -15   4  -3 5008.05 286.308   2
 -15  -4  -3 5582.97 283.104   2
 -17   4  -3 467.862 98.4062   2
 -17  -4  -3 485.287 93.4941   2
 -19   4  -3 112.106 61.3966   2
 -19  -4  -3 214.933 81.3871   2
 -18   5   3 725.943 123.043   2
 -18  -5   3 887.811 124.600   2
 -16   5   3 89.1969 52.0264   2
 -16  -5   3 65.1920 33.9853   2
 -14   5   3 402.097 81.7290   2
 -14  -5   3 487.888 84.3204   2
 -12  -5   3 161.883 45.0738   2
 -12   5   3 286.248 62.1277   2
 -12   5   3 242.567 28.2205   1
 -10   5   3 15123.0 364.730   2
 -10   5   3 14806.4 143.260   1
  -8  -5   3 2214.19 129.120   2
  -8   5   3 2093.84 126.028   2
  -6  -5   3 2285.07 117.643   2
   4  -5  -3 285.417 19.3372   1
  -4  -5   3 232.433 40.6922   2
   4   5  -3 301.857 57.2621   3
   2  -5  -3 2711.12 81.9863   1
   2   5  -3 2793.14 148.409   3
  -2   5   3 2670.66 81.0669   2
  -2  -5   3 2544.99 124.091   1
   0   5  -3 626.144 70.6281   3
   0  -5   3 677.017 60.2110   1
   0   5  -3 613.781 55.2955   2
   0   5   3 647.568 45.3840   2
   2   5   3 312.562 37.5767   2
  -2   5  -3 361.572 53.3086   3
   2  -5   3 337.321 42.8971   1
  -2  -5  -3 359.320 33.9948   2
  -4   5  -3 593.459 69.7149   3
   4  -5   3 570.751 55.1933   1
   4   5   3 422.226 65.5898   3
  -4   5  -3 545.924 53.0245   1
   4   5   3 541.394 56.8955   2
  -4  -5  -3 563.708 48.9083   2
  -6  -5  -3 180.607 36.1918   2
   6   5   3 173.038 39.3748   2
  -6   5  -3 264.277 39.6860   1
  -6   5  -3 125.512 38.5956   3
   6   5   3 155.293 45.4338   3
   6  -5   3 143.274 36.9311   1
   8  -5   3 6510.46 215.908   1
   8   5   3 6568.07 242.826   3
  -8   5  -3 6322.29 203.894   3
  -8   5  -3 5850.55 179.262   1
  -8  -5  -3 6385.15 213.012   2
 -10   5  -3 3134.14 141.860   3
  10  -5   3 3222.68 169.434   1
  10   5   3 3234.46 175.863   3
 -10  -5  -3 3386.12 173.854   2
 -12   5  -3 624.540 63.7801   3
 -12  -5  -3 702.460 94.2607   2
 -14  -5  -3 55.3815 44.3747   2
 -14   5  -3-24.1889 39.9918   2
 -16  -5  -3 408.917 85.0965   2
 -16   5  -3 342.391 92.5636   2
 -18  -5  -3 198.406 69.1724   2
 -18   5  -3 126.129 68.1842   2
 -17  -6   3 203.052 74.2386   2
 -17   6   3 158.404 57.4563   2
 -15  -6   3 242.997 75.0975   2
 -15   6   3 171.231 57.9624   2
 -13   6   3 294.812 62.5760   2
 -13  -6   3 220.575 61.2236   2
 -11  -6   3 3101.42 174.620   2
 -11   6   3 2973.36 176.135   2
  -9   6   3 888.073 89.0068   2
  -9  -6   3 787.057 82.8905   2
  -7  -6   3 120.096 36.7994   2
  -7   6   3 100.347 38.1446   2
   5  -6  -3 106.335 12.2919   1
   5   6  -3 107.526 45.6268   3
  -5  -6   3 122.982 35.9597   2
   3   6  -3 24578.3 485.649   3
  -3  -6   3 23689.2 416.271   1
   3  -6  -3 24295.6 244.951   1
  -3   6   3 23145.4 276.624   2
   1  -6  -3 1562.85 81.9720   1
  -1  -6   3 1543.95 101.941   1
  -1   6   3 1583.38 75.3974   2
   1   6  -3 1556.51 122.630   3
   1   6   3 41.4203 20.2800   2
  -1   6  -3-17.1795 29.9959   3
   1  -6   3 35.6934 25.0746   1
   3   6   3 733.374 88.2426   3
   3   6   3 792.209 69.2415   2
   3  -6   3 753.833 67.9364   1
  -3   6  -3 805.450 91.0225   3
  -5  -6  -3 1612.65 90.0244   2
  -5   6  -3 1523.86 94.8541   1
  -5   6  -3 1664.83 122.265   3
   5   6   3 1321.35 120.162   3
   5  -6   3 1603.95 99.5279   1
   5   6   3 1644.43 110.340   2
  -7  -6  -3 941.812 82.3587   2
   7  -6   3 977.222 82.7641   1
  -7   6  -3 854.206 71.1322   1
  -7   6  -3 1058.39 97.0798   3
   7   6   3 967.508 109.355   3
  -9  -6  -3 28.7772 35.6846   2
   9  -6   3 30.4328 27.0800   1
  -9   6  -3 11.7353 27.7364   3
   9   6   3 7.70889 39.5018   3
 -11   6  -3 256.949 65.9146   2
  11   6   3 179.911 54.6834   3
 -11   6  -3 293.119 52.6646   3
 -11  -6  -3 146.964 49.8737   2
 -13  -6  -3 277.820 69.4281   2
 -13   6  -3 296.951 50.9690   3
 -13   6  -3 214.248 73.6302   2
 -15   6  -3 270.879 80.1423   2
 -15  -6  -3 208.787 71.4936   2
 -17   6  -3 58.8278 61.5863   2
 -17  -6  -3 86.8768 64.7354   2
 -16  -7   3 73.7538 60.6460   2
 -16   7   3-0.14071 39.0629   2
 -14  -7   3 251.705 69.8353   2
 -14   7   3 340.093 74.9959   2
 -12  -7   3 66.4211 36.7962   2
 -12   7   3 124.623 50.7148   2
 -10   7   3 398.610 65.2315   2
 -10  -7   3 402.814 66.7544   2
  -8  -7   3 927.470 90.9855   2
  -8   7   3 885.402 88.0922   2
   6   7  -3 832.145 105.978   3
  -4   7   3 1178.99 70.4177   2
  -4  -7   3 1118.66 102.708   1
   4  -7  -3 1458.96 61.4596   1
   4   7  -3 1309.56 130.062   3
   2  -7  -3 2782.66 104.267   1
  -2  -7   3 2755.83 148.551   1
   2   7  -3 2687.23 178.192   3
  -2   7   3 2518.43 103.379   2
   0  -7   3 9699.53 259.074   1
   0   7  -3 10162.8 331.702   3
   2   7   3 3628.01 147.274   2
   2  -7   3 3676.72 154.230   1
   2   7   3 3707.33 207.430   3
  -2   7  -3 3923.88 206.170   3
   4   7   3 10455.8 348.527   3
   4  -7   3 10960.2 268.006   1
  -4   7  -3 11221.1 342.514   3
  -6  -7  -3 2150.28 113.651   2
  -6   7  -3 1832.79 142.656   3
   6   7   3 1994.26 160.263   3
   6  -7   3 2039.04 120.173   1
   8   7   3 313.749 69.5654   3
  -8   7  -3 256.303 67.1170   3
   8  -7   3 286.214 50.5549   1
  -8  -7  -3 316.271 53.8287   2
 -10  -7  -3 20.7744 26.9747   2
  10  -7   3-19.0741 26.0212   1
 -10   7  -3 35.3059 34.1147   3
  10   7   3 0.47544 37.2683   3
 -12   7  -3 847.512 96.9653   3
 -12  -7  -3 778.347 91.6630   2
  12   7   3 705.500 104.034   3
 -12   7  -3 694.497 106.988   2
 -14  -7  -3 280.803 70.3782   2
 -14   7  -3 199.569 71.9250   2
 -13  -8   3 54.0075 44.2530   2
 -13   8   3-17.5493 36.0447   2
 -11   8   3 18.4156 36.0014   2
 -11  -8   3-35.1576 35.9086   2
  -9   8   3 95.0478 34.5119   2
  -9  -8   3 93.3646 35.9419   2
  -7  -8   3 37.0055 42.1805   1
  -5  -8   3 69.8221 37.9908   1
   5   8  -3-19.0368 59.5365   3
  -3  -8   3 133.854 43.0870   1
   3  -8  -3 159.520 27.4650   1
   3   8  -3 201.154 62.3334   3
   1   8  -3 4031.04 231.246   3
   1  -8  -3 4209.43 151.164   1
  -1  -8   3 4136.69 186.910   1
  -1   8   3 4004.65 228.336   3
   1   8   3 253.928 69.2212   3
  -1   8  -3 124.360 51.9400   3
  -1  -8  -3 105.731 34.0948   1
   1  -8   3 172.531 41.7393   1
  -3   8  -3 76.7602 49.0653   3
   3  -8   3 16.7593 26.6977   1
   3   8   3 44.4648 52.2912   3
   5   8   3 1602.98 156.250   3
   5  -8   3 1772.65 116.888   1
  -5   8  -3 1631.63 150.201   3
   7  -8   3-62.8725 34.0454   1
  -7   8  -3-17.4674 44.0685   3
  -7  -8  -3-4.40951 23.5104   2
   7   8   3 62.0411 48.9982   3
  -9   8  -3-21.7054 41.2567   3
   9   8   3 62.8428 55.3319   3
  -9  -8  -3-2.48256 24.6252   2
 -11  -8  -3 205.788 51.9160   2
 -11   8  -3 243.436 67.5489   2
  11   8   3 193.160 71.9585   3
 -11   8  -3 199.152 60.5007   3
 -13  -8  -3 12.7438 35.8759   2
 -13   8  -3-47.2241 52.5821   2
 -12   9   3 224.576 67.4360   3
 -12  -9   3 131.171 49.6106   2
 -10   9   3 732.148 94.0635   2
 -10   9   3 948.307 131.393   3
  -8  -9   3 28.7248 42.7648   1
  -8   9   3 3.95594 38.6047   2
  -8   9   3 68.1540 57.2033   3
  -6   9   3 204.229 63.9105   3
  -6  -9   3 339.078 72.0280   1
  -4   9   3 368.170 81.4674   3
  -4  -9   3 209.464 63.4944   1
   4   9  -3 141.796 64.1600   3
  -2   9   3 113.656 54.1788   3
   2   9  -3 55.0008 50.7684   3
  -2  -9   3 70.2269 39.8597   1
   0   9  -3 39.9777 41.7482   3
   0  -9  -3 147.495 34.0069   1
   0  -9   3 188.674 50.4218   1
   0   9   3 172.716 66.0678   3
  -2   9  -3 456.699 85.2012   3
   2   9   3 501.089 98.7853   3
   2  -9   3 432.854 66.5260   1
  -2  -9  -3 408.056 66.0714   1
  -4   9  -3 157.088 66.1028   3
   4  -9   3 148.173 43.3020   1
   4   9   3 111.015 66.8573   3
   6   9   3 241.632 76.9738   3
  -6   9  -3 265.720 79.0152   3
  -8   9  -3-114.635 65.9581   3
   8   9   3 59.8714 43.2737   3
  10   9   3-49.9632 72.8320   3
 -10  -9  -3-43.4999 40.6694   2
 -10   9  -3 73.2223 53.6750   3
  -7 -10   3 73.4620 52.2686   1
  -7  10   3 4.86717 53.1189   3
  -5 -10   3 119.728 53.6262   1
  -5  10   3 120.663 51.8254   3
  -3 -10   3 29.8165 38.6129   1
   3  10  -3-32.0137 57.8557   3
  -3  10   3 38.7498 46.0529   3
  -1  10   3 232.720 79.6434   3
  -1 -10   3 121.474 46.4233   1
   1  10  -3 215.371 69.3021   3
   1 -10   3 293.757 64.2369   1
  -1  10  -3 194.300 72.6617   3
   1  10   3 197.458 73.2059   3
   3  10   3 178.748 82.0417   3
  -3  10  -3 127.382 58.9583   3
  -3 -10  -3 118.262 42.3245   1
   5  10   3 117.159 64.9852   3
  -5  10  -3 10.8023 44.6347   3
  -7  10  -3 152.464 71.1824   3
   7  10   3 107.520 69.6157   3
 -22   0   4 95.3399 66.6701   2
 -20   0   4 441.111 98.7556   2
 -18   0   4 123.257 48.2337   2
 -16   0   4 3457.49 209.652   2
 -14   0   4 683.865 99.0122   2
 -12   0   4 88.0066 34.2963   2
 -10   0   4 2312.58 130.519   2
   8   0  -4 2454.67 125.889   2
  -8   0   4 2344.86 116.966   2
   6   0  -4 3438.25 124.961   2
  -6   0   4 3473.47 118.041   2
  -4   0   4 513.969 38.9073   2
   4   0  -4 521.263 41.4070   2
  -2   0   4 177050. 574.608   1
   2   0  -4 180433. 584.417   1
  -2   0   4 182368. 514.485   2
   0   0   4 432199. 994.471   1
   2   0   4 999999. 1844.73   1
   4   0   4 96334.7 693.309   1
  -6   0  -4 5834.68 185.644   2
  -8   0  -4 56130.3 652.074   2
 -10   0  -4 43899.4 642.948   2
 -12   0  -4 1747.81 142.275   2
 -14   0  -4 984.684 120.597   2
 -16   0  -4 1964.55 182.989   2
 -18   0  -4 1962.50 197.476   2
 -20   0  -4-71.5326 58.2883   2
 -21   1   4 43.8465 61.1681   2
 -21  -1   4 29.8588 57.6167   2
 -19   1   4-7.89713 40.3573   2
 -19  -1   4 2.60750 41.2066   2
 -17   1   4 35.3638 42.7859   2
 -17  -1   4 91.4546 48.3040   2
 -15   1   4 1.65257 54.4052   2
 -15  -1   4-46.7856 45.2799   2
 -13  -1   4 2798.79 166.955   2
 -13   1   4 2998.54 177.385   2
 -11   1   4 20.9995 25.4864   2
 -11  -1   4 19.5453 28.6004   2
   9  -1  -4 1317.19 97.4788   2
  -9  -1   4 1663.45 105.176   2
  -9   1   4 1554.33 103.090   2
   7  -1  -4 14389.3 270.568   2
  -7  -1   4 14772.5 270.732   2
  -7   1   4 14776.0 264.433   2
  -5  -1   4 22113.6 283.244   2
  -5   1   4 21729.8 263.696   2
   5  -1  -4 21139.4 271.493   2
  -3   1   4 32.2763 11.8648   2
  -3  -1   4-8.70517 14.1607   2
   3  -1  -4 18.1844 8.95814   2
   3  -1  -4 10.1540 7.83437   1
  -3  -1   4-3.98430 14.0374   1
  -3   1   4 13.5445 8.65773   1
  -1  -1   4 214769. 729.088   1
   1  -1  -4 218354. 604.493   1
  -1   1   4 214455. 617.413   1
  -1  -1  -4 212619. 776.066   1
   1   1   4 212033. 806.345   1
   1  -1   4 214772. 790.302   1
   3  -1   4 22317.9 297.903   1
  -3  -1  -4 22960.6 271.392   2
  -5  -1  -4 14.3746 28.6429   2
   5  -1   4 33.9638 24.8198   1
  -5   1  -4 7.65780 20.1436   1
   7   1   4 10.3710 9.98699   3
  -7   1  -4 43.7131 31.3087   2
  -7   1  -4 7.90345 18.8818   1
  -7  -1  -4 25.9719 21.6117   2
   7  -1   4 13.0562 28.5396   1
  -9   1  -4-21.8801 30.1477   2
  -9  -1  -4 21.5032 30.6608   2
 -11   1  -4 2926.24 178.851   2
 -11  -1  -4 2609.48 165.211   2
 -13   1  -4 655.209 99.2211   2
 -13  -1  -4 725.346 100.765   2
 -15   1  -4 1027.44 130.198   2
 -15  -1  -4 817.918 121.769   2
 -17   1  -4 660.463 117.831   2
 -17  -1  -4 538.971 103.763   2
 -19   1  -4 213.824 80.5445   2
 -19  -1  -4 141.021 73.0650   2
 -20  -2   4 138.587 56.9286   2
 -20   2   4 109.639 57.5242   2
 -18  -2   4 126.028 58.5219   2
 -18   2   4 113.992 58.3316   2
 -16  -2   4 69.6040 59.6571   2
 -16   2   4 50.3514 39.7059   2
 -14  -2   4-20.6300 40.4720   2
 -14   2   4 28.0205 44.1840   2
 -12  -2   4 13723.0 354.944   2
 -12   2   4 14471.7 366.358   2
 -10   2   4 6491.02 220.860   2
 -10  -2   4 6562.00 221.369   2
 -10  -2   4 6303.80 202.831   3
  -8   2   4 2777.86 126.899   2
   8  -2  -4 2862.01 128.667   2
  -8  -2   4 2830.56 131.614   2
   6  -2  -4 31072.8 353.070   2
  -6   2   4 31178.1 351.339   2
  -6  -2   4 31254.0 382.446   2
   4  -2  -4 8550.21 142.183   2
  -4   2   4 8949.88 145.164   2
  -4  -2   4 8901.94 176.402   2
   2  -2  -4 3666.53 63.2482   1
  -2  -2   4 3695.53 101.769   2
  -2  -2   4 3621.22 112.087   1
   0  -2  -4 9226.04 155.412   1
   0  -2   4 8956.77 174.290   3
   0   2  -4 9242.81 169.984   1
   0  -2   4 9385.79 171.939   1
   2   2   4 25884.4 242.658   2
   2  -2   4 25361.8 276.957   3
  -2  -2  -4 25831.4 242.534   2
  -2   2  -4 25815.8 292.026   1
   2  -2   4 25759.4 303.955   1
  -2  -2  -4 26161.4 332.411   1
   4  -2   4 3547.59 127.538   1
  -4   2  -4 3774.76 123.600   1
   4   2   4 3549.61 118.051   2
  -4  -2  -4 3492.49 142.962   1
  -4  -2  -4 3503.79 117.750   2
   6  -2   4 19683.6 342.553   1
  -6  -2  -4 19942.3 335.216   2
   6   2   4 19712.6 332.202   2
  -6   2  -4 19790.3 315.826   1
  -8  -2  -4 2463.14 137.779   2
   8  -2   4 2379.05 137.381   1
   8   2   4 2452.79 97.4283   3
  -8   2  -4 2359.72 143.115   2
   8   2   4 2329.91 130.666   2
  -8   2  -4 2467.47 124.567   1
 -10  -2  -4 74.3080 35.8745   2
 -10   2  -4 135.503 50.7180   2
 -12   2  -4 90.9784 58.6144   2
 -12  -2  -4 58.6983 35.9627   2
 -14   2  -4 2360.62 191.272   2
 -14  -2  -4 2109.46 176.835   2
 -16  -2  -4 574.655 110.607   2
 -16   2  -4 761.231 121.712   2
 -18   2  -4 642.092 115.736   2
 -18  -2  -4 910.376 139.659   2
 -20   2  -4 35.8459 75.8405   2
 -20  -2  -4 21.6060 79.4559   2
 -21  -3   4 49.5317 59.4795   2
 -21   3   4 48.1089 48.7487   2
 -19  -3   4 185.449 71.1353   2
 -19   3   4 169.385 67.1453   2
 -17  -3   4 36.2613 38.2879   2
 -17   3   4-63.3779 50.1047   2
 -15   3   4 5901.12 274.561   2
 -15  -3   4 6470.99 278.502   2
 -13   3   4 1705.79 104.288   1
 -13   3   4 1866.09 145.552   2
 -13  -3   4 2006.24 144.532   2
 -11  -3   4 488.031 65.9930   2
 -11   3   4 390.028 60.9513   2
 -11   3   4 334.724 39.9618   1
  -9   3   4 426.627 37.0234   1
  -9   3   4 476.203 58.7392   2
  -9  -3   4 466.796 61.4073   2
  -7  -3   4 2490.30 126.650   3
  -7  -3   4 2390.74 117.915   2
  -7   3   4 2440.01 49.7725   1
  -7   3   4 2412.12 110.371   2
  -5   3   4 2240.20 88.2328   2
  -5  -3   4 2195.94 101.130   2
  -3  -3   4 30852.2 385.752   1
  -3   3   4 31087.7 236.844   2
  -3  -3   4 31616.5 344.640   2
   1   3  -4 55208.3 440.082   2
  -1  -3   4 54504.9 468.301   1
   1  -3  -4 54341.6 367.116   1
   1  -3   4 10037.5 212.471   3
  -1   3  -4 9899.37 209.536   3
   1   3   4 10001.7 135.872   2
   1  -3   4 10053.0 195.827   1
  -1  -3  -4 9780.43 114.024   2
  -1   3  -4 9953.35 194.501   1
   3   3   4 17301.8 241.652   2
  -3  -3  -4 17185.0 227.542   2
  -3   3  -4 16922.5 257.283   1
  -3   3  -4 16929.7 260.520   3
   3  -3   4 16896.3 270.520   1
   5  -3   4 602.223 59.5999   1
  -5   3  -4 531.050 45.7852   3
  -5  -3  -4 508.349 51.6394   2
   5   3   4 549.066 55.0708   2
  -5   3  -4 716.673 58.2856   1
  -7  -3  -4 8225.97 230.197   2
   7   3   4 8140.95 235.992   2
   7   3   4 7965.37 206.295   3
  -7   3  -4 8077.45 211.532   1
   7  -3   4 8302.21 237.385   1
  -7   3  -4 8064.49 163.984   3
  -9   3  -4 417.150 71.3841   2
  -9  -3  -4 360.590 64.0202   2
   9  -3   4 314.441 58.7286   1
   9   3   4 382.620 48.4319   3
 -11  -3  -4 11358.6 337.403   2
 -11   3  -4 10245.9 344.689   2
 -13   3  -4-3.65839 47.4673   2
 -13  -3  -4-42.9209 47.9432   2
 -15   3  -4 4030.42 253.970   2
 -15  -3  -4 4269.52 249.407   2
 -17   3  -4 417.434 101.068   2
 -17  -3  -4 239.175 71.1733   2
 -19  -3  -4 70.8716 67.9295   2
 -19   3  -4-23.3247 59.6544   2
 -20  -4   4 375.756 87.4016   2
 -20   4   4 295.147 96.5274   2
 -18  -4   4 28.5684 40.4003   2
 -18   4   4 38.3020 53.9817   2
 -16  -4   4 154.125 54.5237   2
 -16   4   4 275.104 74.9245   2
 -14   4   4 314.116 72.8445   2
 -14  -4   4 347.489 71.8671   2
 -12   4   4 1672.72 132.595   2
 -12   4   4 1686.13 79.7168   1
 -12  -4   4 1628.06 128.393   2
 -10   4   4 2341.81 140.700   2
 -10  -4   4 2508.18 142.898   2
 -10   4   4 2375.27 68.0283   1
  -8   4   4 3509.40 148.748   2
  -8  -4   4 3667.40 156.766   2
  -6   4   4 11656.9 230.775   2
  -6  -4   4 12027.1 257.143   2
  -4  -4   4 22514.9 324.176   2
  -4   4   4 22469.8 261.122   2
   4   4  -4 22591.1 355.019   2
   2   4  -4 14297.5 305.554   3
  -2  -4   4 14290.3 273.463   1
   2   4  -4 14604.9 259.562   2
  -2   4   4 14563.4 141.349   2
   0   4   4 18292.9 190.532   2
   0   4  -4 18202.7 280.376   2
   0  -4   4 18228.0 290.632   1
   0   4  -4 18447.9 332.597   3
  -2  -4  -4 78.0644 15.4258   2
  -2   4  -4 53.7247 30.2788   3
  -2   4  -4 25.6463 19.3542   1
   2   4   4 37.5688 15.5483   2
   2  -4   4 57.3421 25.9798   1
  -4   4  -4 1064.37 70.2575   1
  -4   4  -4 1091.57 77.5183   3
   4  -4   4 1062.23 74.6400   1
   4   4   4 1037.52 71.7560   2
  -4  -4  -4 1018.84 62.4649   2
  -6  -4  -4 24.0501 19.0604   2
   6   4   4 29.6973 26.2758   2
   6  -4   4 12.7569 26.2218   1
   6   4   4 59.9656 34.0571   3
  -6   4  -4-16.6656 20.1577   1
  -6   4  -4-5.15509 21.5969   3
   8  -4   4-24.5462 27.0148   1
  -8   4  -4-5.25953 21.3698   3
   8   4   4 5.58894 29.4516   3
  -8  -4  -4 29.1787 28.6595   2
  10  -4   4 5777.51 235.886   1
 -10   4  -4 5460.62 245.572   2
 -10  -4  -4 5502.88 228.090   2
 -10   4  -4 5458.40 154.846   3
  10   4   4 5474.37 202.295   3
 -12  -4  -4 479.710 82.9141   2
 -12   4  -4 550.562 93.7255   2
 -14   4  -4 3437.79 232.241   2
 -14  -4  -4 4031.07 233.307   2
 -16   4  -4 451.840 99.9991   2
 -16  -4  -4 469.815 96.2695   2
 -18   4  -4 31.8961 51.5482   2
 -18  -4  -4 108.913 55.3026   2
 -19   5   4 36.5176 59.0427   2
 -19  -5   4-104.720 64.5330   2
 -17  -5   4 155.663 60.8333   2
 -17   5   4 146.962 56.3095   2
 -15   5   4 80.5586 44.9948   2
 -15  -5   4 102.430 47.5041   2
 -13  -5   4 98.3052 43.1045   2
 -13   5   4 150.368 50.4966   2
 -11   5   4 6829.97 255.453   2
 -11  -5   4 6928.66 252.061   2
  -9  -5   4 9874.31 276.168   2
  -9   5   4 8995.28 259.935   2
  -7   5   4 7706.80 211.791   2
  -7  -5   4 7631.09 225.052   2
  -5  -5   4 4759.27 166.719   2
  -5   5   4 4507.44 138.809   2
   3   5  -4 492.775 71.5655   3
  -3   5   4 490.801 32.9687   2
  -3  -5   4 396.927 58.6370   1
   3  -5  -4 467.719 27.1101   1
   1   5  -4 1619.23 113.509   3
  -1  -5   4 1496.07 95.3860   1
  -1   5   4 1585.48 61.6107   2
   1  -5   4 1769.08 100.676   1
  -1   5  -4 1781.50 116.345   3
   1   5   4 1811.48 78.4419   2
  -3   5  -4 1407.46 102.883   3
  -3   5  -4 1443.40 88.4148   1
   3   5   4 1324.84 79.9693   2
   3  -5   4 1392.42 88.7526   1
  -3  -5  -4 1368.66 66.4035   2
   5   5   4 22427.5 434.462   3
   5   5   4 22524.5 372.988   2
  -5   5  -4 21882.9 346.096   1
  -5   5  -4 22342.7 388.625   3
  -5  -5  -4 22565.9 322.572   2
   5  -5   4 22411.8 370.069   1
  -7  -5  -4 364.003 53.8898   2
  -7   5  -4 291.753 48.7664   3
   7  -5   4 358.711 57.9565   1
   7   5   4 268.547 55.9005   3
   9   5   4 641.156 82.4473   3
   9  -5   4 754.108 85.2155   1
  -9   5  -4 721.085 70.0437   3
  -9  -5  -4 681.547 78.3273   2
 -11   5  -4-16.2508 23.5710   3
 -11  -5  -4-44.0899 44.9742   2
 -11   5  -4 86.8609 56.6529   2
  11   5   4 40.9537 38.7862   3
 -13  -5  -4 369.242 75.6147   2
 -13   5  -4 370.628 74.6069   2
 -15  -5  -4-60.0530 59.7219   2
 -15   5  -4-29.9298 67.2906   2
 -17  -5  -4 131.684 52.7505   2
 -17   5  -4 250.201 87.6784   2
 -18   6   4 462.575 95.2831   2
 -18  -6   4 395.053 89.6811   2
 -16  -6   4 117.057 57.9550   2
 -16   6   4-17.9012 45.1534   2
 -14   6   4 1066.62 119.251   2
 -14  -6   4 981.073 110.669   2
 -12   6   4 2903.10 178.265   2
 -12  -6   4 3194.93 183.715   2
 -10  -6   4 566.717 76.1243   2
 -10   6   4 587.027 77.7847   2
  -8  -6   4 66.3306 33.2560   2
  -8   6   4 24.7297 26.6776   2
  -6  -6   4 496.324 60.8845   2
  -6   6   4 477.607 55.2897   2
  -4   6   4 3858.44 107.080   2
  -4  -6   4 3802.83 177.959   1
   4  -6  -4 4037.11 70.8283   1
   4   6  -4 3615.09 193.632   3
   2   6  -4 2913.83 172.298   3
   2  -6  -4 2598.24 89.9140   1
  -2  -6   4 3001.65 146.560   1
  -2   6   4 2690.23 89.3431   2
   0   6  -4 3799.13 186.102   3
   0  -6   4 3884.10 157.345   1
   0   6   4 3553.49 114.636   2
  -2   6  -4 80.6984 38.5572   3
   2   6   4 98.6098 24.7715   2
   2  -6   4 108.686 31.0140   1
   4   6   4 494.949 79.2528   3
  -4   6  -4 565.992 75.5820   3
  -4  -6  -4 612.135 52.4790   2
   4   6   4 565.536 62.0740   2
   4  -6   4 570.009 62.9461   1
   6   6   4 1710.28 134.805   3
   6  -6   4 1789.54 114.459   1
  -6  -6  -4 1825.20 101.344   2
  -6   6  -4 1866.96 127.368   3
   8  -6   4 2010.47 128.699   1
  -8   6  -4 1825.19 125.825   3
   8   6   4 1811.97 142.862   3
  -8  -6  -4 2095.59 122.247   2
  10   6   4 971.399 108.324   3
 -10   6  -4 966.809 90.8689   3
 -10  -6  -4 929.387 96.3601   2
  10  -6   4 963.802 102.623   1
 -12   6  -4 33.7189 26.1206   3
 -12   6  -4 75.5856 52.5005   2
  12   6   4 77.3222 42.0132   3
 -12  -6  -4 28.0995 43.4049   2
 -14  -6  -4-46.8054 51.7122   2
 -14   6  -4 146.088 65.0479   2
 -16  -6  -4 195.582 68.4693   2
 -16   6  -4 58.4208 53.8194   2
 -15  -7   4 35.8872 47.5180   2
 -15   7   4 79.2881 49.4838   2
 -13  -7   4-28.5162 41.5788   2
 -13   7   4 54.7687 47.4975   2
 -11  -7   4 776.424 94.2202   2
 -11   7   4 643.175 88.3540   2
  -9   7   4 206.891 47.2438   2
  -9  -7   4 168.816 43.9869   2
  -7   7   4 172.047 34.9384   2
  -7  -7   4 93.5064 35.5786   2
  -5   7   4 2394.58 96.3442   2
  -5  -7   4 2497.19 155.188   1
   3  -7  -4 4846.65 115.111   1
  -3  -7   4 4668.30 200.515   1
   3   7  -4 4907.01 240.486   3
  -3   7   4 4598.80 130.211   2
   1  -7  -4 5320.19 157.015   1
  -1  -7   4 5196.79 201.194   1
  -1   7   4 5110.77 146.433   2
   1   7  -4 5439.74 250.306   3
  -1   7  -4 189.147 55.6408   3
   1  -7   4 264.268 46.8522   1
   1   7   4 229.419 35.5903   2
   3  -7   4 37.0430 28.3196   1
   3   7   4-77.8084 55.1182   3
   3   7   4-20.7269 31.4653   2
  -3   7  -4 6.82784 43.2977   3
  -5  -7  -4 658.091 60.1804   2
   5   7   4 562.107 85.2990   3
  -5   7  -4 544.565 84.7084   3
   5  -7   4 640.251 72.4328   1
   7  -7   4 238.837 50.6516   1
  -7   7  -4 254.295 62.5090   3
  -7  -7  -4 210.222 41.9520   2
   7   7   4 305.605 73.3054   3
  -9  -7  -4 58.7330 32.1107   2
   9  -7   4 2.90307 30.7564   1
   9   7   4 52.4158 49.3323   3
  -9   7  -4 61.4334 41.7309   3
 -11  -7  -4 338.331 63.1503   2
  11   7   4 331.517 74.7722   3
 -11   7  -4 250.106 57.6225   3
  11  -7   4 361.851 70.3102   1
 -13  -7  -4 35.2803 38.2303   2
 -13   7  -4-0.13928 41.2781   2
 -15  -7  -4-153.167 64.5308   2
 -15   7  -4-5.06884 59.0491   2
 -14  -8   4-43.1775 52.6939   2
 -14   8   4 26.6255 44.8259   2
 -12  -8   4 122.803 50.4665   2
 -12   8   4 94.9177 49.7964   2
 -10  -8   4 80.0766 44.4743   2
 -10   8   4 83.8143 47.6258   2
  -8  -8   4 66.4379 38.7192   1
  -8   8   4 38.6023 34.3926   2
  -6   8   4 1188.14 91.7407   2
  -6  -8   4 1306.04 125.347   1
  -4  -8   4-21.9607 33.7649   1
   4   8  -4 71.9341 50.9562   3
   2   8  -4 118.677 55.6045   3
   2  -8  -4 69.1346 23.6681   1
  -2  -8   4 63.7860 41.8672   1
   0   8  -4 102.958 47.5451   3
   0   8   4 113.124 49.2672   3
   0  -8  -4 159.515 38.4928   1
   0  -8   4 191.254 51.6541   1
   2   8   4 519.589 92.9192   3
   2  -8   4 609.374 76.4606   1
  -2   8  -4 670.948 99.5275   3
   4   8   4 164.274 64.9148   3
  -4   8  -4 160.152 53.0561   3
   4  -8   4 231.783 50.6611   1
   6   8   4-14.5417 51.0411   3
   6  -8   4 56.2169 32.8598   1
  -6   8  -4-0.78628 46.4889   3
   8   8   4 128.352 57.3126   3
  -8  -8  -4 216.707 46.3061   2
   8  -8   4 114.011 40.4394   1
  -8   8  -4 161.111 57.4144   3
  10   8   4 37.3107 46.0372   3
 -10  -8  -4 0.77618 25.8599   2
 -10   8  -4 48.3295 38.2190   3
 -12  -8  -4 230.224 55.6922   2
  12   8   4 192.212 77.3603   3
 -12   8  -4 142.071 51.7679   3
 -12   8  -4 214.515 67.1767   2
 -11  -9   4 170.011 65.7218   1
  -9  -9   4 1109.65 137.857   1
  -7  -9   4 138.652 58.6872   1
  -5  -9   4 231.621 63.1454   1
   3   9  -4 202.902 68.3469   3
  -3   9   4 249.039 68.8788   3
  -3  -9   4 242.797 61.8978   1
   1   9  -4 3.37886 43.5677   3
  -1  -9   4 65.3274 39.8140   1
  -1   9   4-39.8309 52.5368   3
   1   9   4 262.696 77.4764   3
  -1  -9  -4 293.138 53.1755   1
  -1   9  -4 309.899 77.8535   3
   1  -9   4 282.360 55.2119   1
   3  -9   4 53.0969 27.0672   1
  -3   9  -4 60.1121 53.1240   3
   3   9   4 26.6324 54.6017   3
   5  -9   4 840.172 91.1408   1
  -5   9  -4 743.164 109.945   3
   5   9   4 909.740 133.132   3
   7   9   4 10.2027 64.8862   3
  -7   9  -4 87.1695 59.5076   3
   9   9   4 112.637 68.8107   3
  -9   9  -4 358.293 83.6891   3
  -8  10   4 220.580 87.4672   3
  -8 -10   4 153.742 65.5544   1
  -6  10   4 299.831 87.4057   3
  -6 -10   4 182.903 62.2097   1
  -4  10   4 199.207 75.1340   3
  -4 -10   4 197.465 65.7031   1
  -2  10   4 260.867 84.4776   3
  -2 -10   4 173.967 50.2534   1
   2  10  -4 416.530 103.524   3
   0  10   4 571.312 113.464   3
   0  10  -4 662.051 109.990   3
   0 -10   4 640.756 89.1113   1
  -2  10  -4 104.096 65.8963   3
   2  10   4 38.4330 50.6432   3
   4  10   4 299.011 88.0318   3
  -4  10  -4 341.901 86.8992   3
  -4 -10  -4 203.725 60.1339   1
  -6  10  -4 21.5974 49.6249   3
   6  10   4 84.6271 59.8445   3
 -21   0   5-0.32839 55.9653   2
 -19   0   5-34.4996 54.5854   2
 -17   0   5 1.36201 33.0966   2
 -15   0   5 22.2911 33.9402   2
 -13   0   5-54.6640 32.4424   2
 -11   0   5-1.64869 30.2491   2
  -9   0   5 23.5311 33.2625   2
  -7   0   5 31.5789 27.3416   2
   7   0  -5-40.7530 21.3500   2
  -5   0   5 14.3363 13.1626   2
  -5   0   5 27.8449 12.8794   1
   5   0  -5-6.79757 14.7078   2
   3   0  -5 15.2827 12.7747   2
  -3   0   5 8.67227 9.99077   2
  -3   0   5 12.3316 11.7969   1
   3   0  -5-1.75220 8.61261   1
   1   0  -5 4.97540 7.76648   2
  -1   0   5 57.8147 27.9464   1
   1   0   5 8.61403 17.7357   1
   3   0   5 26.4308 24.1379   1
  -5   0  -5 4.51981 21.8892   2
   5   0   5 2.96889 21.4477   1
  -7   0  -5 30.4539 30.6716   2
  -9   0  -5 72.2642 41.3615   2
 -11   0  -5-7.88048 37.1165   2
 -13   0  -5 95.6001 52.2049   2
 -15   0  -5 62.5920 55.6983   2
 -17   0  -5 43.5424 45.3240   2
 -19   0  -5-57.1709 52.0342   2
 -22  -1   5-24.8515 44.9729   2
 -22   1   5 48.2207 66.0101   2
 -20   1   5 302.629 93.3242   2
 -20  -1   5 56.9110 67.7964   2
 -18   1   5 406.259 84.7950   2
 -18  -1   5 269.047 72.8159   2
 -16   1   5 129.999 54.8963   2
 -16  -1   5 198.161 71.6153   2
 -14   1   5 3091.30 181.478   2
 -14  -1   5 3078.72 183.284   2
 -12   1   5 9439.02 288.954   2
 -12  -1   5 9388.73 287.922   2
 -10  -1   5 41.3507 26.7157   2
 -10   1   5 61.1864 33.6024   2
   8  -1  -5 33822.7 449.182   2
  -8   1   5 33804.9 424.766   2
  -8  -1   5 34394.4 438.462   2
   6  -1  -5 19101.4 284.698   2
  -6   1   5 19211.2 271.173   2
  -6  -1   5 19111.8 286.199   2
  -4  -1   5 71768.3 501.174   1
   4  -1  -5 70886.4 438.372   2
  -4   1   5 72031.7 358.931   1
  -4   1   5 71221.9 399.918   2
  -4  -1   5 71825.2 470.649   2
  -2   1   5 12259.3 111.172   2
  -2  -1   5 12226.1 170.684   2
  -2  -1   5 11984.8 190.816   1
   2  -1  -5 12190.7 150.530   1
   2  -1  -5 11913.9 128.078   2
  -2   1   5 12261.5 155.656   1
   0   1   5 362738. 1035.71   1
   0  -1   5 363819. 1078.67   1
   0  -1  -5 365763. 997.245   1
  -2  -1  -5 1002.38 64.0364   1
   2   1   5 1037.81 68.7797   1
   2  -1   5 1081.21 66.7915   1
   4  -1   5 8942.30 215.736   1
  -4  -1  -5 8647.36 193.666   2
  -4   1  -5 8666.14 200.682   1
   6  -1   5 524.967 65.1146   1
  -6  -1  -5 384.808 49.6126   2
  -6   1  -5 455.470 53.8610   1
   8   1   5 41673.8 296.877   3
  -8   1  -5 42031.6 585.426   2
  -8  -1  -5 41177.1 565.930   2
 -10   1  -5 2363.81 156.121   2
 -10  -1  -5 2426.83 155.249   2
 -12  -1  -5 1899.69 151.468   2
 -12   1  -5 1974.82 159.954   2
 -14   1  -5 107.063 54.4125   2
 -14  -1  -5 67.2640 53.1068   2
 -16   1  -5 95.0448 48.8587   2
 -16  -1  -5 72.0375 64.0508   2
 -18   1  -5 463.258 102.763   2
 -18  -1  -5 466.224 107.998   2
 -20   1  -5 74.6725 84.6849   2
 -20  -1  -5 173.614 55.1301   2
 -21  -2   5 13.4417 54.2354   2
 -21   2   5-7.32038 56.3657   2
 -19  -2   5 47.1939 50.5000   2
 -19   2   5-0.88998 49.5482   2
 -17  -2   5 380.057 76.5153   2
 -17   2   5 359.062 78.5033   2
 -15  -2   5 1717.44 145.266   2
 -15   2   5 1699.64 147.033   2
 -13   2   5 5336.32 234.246   2
 -13  -2   5 5552.30 234.207   2
 -11   2   5 14686.3 344.029   2
 -11  -2   5 15454.3 353.746   2
   9  -2  -5 11678.7 278.202   2
  -9   2   5 11265.1 264.929   2
  -9  -2   5 11332.3 273.847   2
   7  -2  -5 28851.1 370.980   2
  -7  -2   5 28901.8 391.692   2
  -7   2   5 28752.1 361.869   2
  -5   2   5 16793.5 219.843   2
   5  -2  -5 17016.4 228.783   2
  -5   2   5 17167.7 139.373   1
  -5  -2   5 17515.5 268.195   2
  -3   2   5 25461.5 190.376   1
  -3  -2   5 25968.9 290.576   2
   3  -2  -5 25308.3 186.951   2
  -3  -2   5 25431.4 319.142   1
   3  -2  -5 25045.7 172.062   1
  -3   2   5 25436.8 171.437   2
  -1  -2   5 35242.3 357.466   1
  -1   2   5 35665.1 307.200   1
   1  -2  -5 35642.2 283.385   1
  -1  -2  -5 65392.5 494.096   1
   1  -2   5 65115.0 504.348   1
   1  -2   5 64656.7 477.993   3
  -1  -2  -5 66101.5 334.627   2
  -1   2  -5 65888.5 489.210   1
  -3  -2  -5 8113.01 208.043   1
  -3  -2  -5 8078.23 165.291   2
   3  -2   5 7972.60 156.580   3
  -3   2  -5 8056.71 183.226   1
   3  -2   5 8047.81 194.656   1
   5  -2   5 18446.0 330.566   1
   5   2   5 18578.9 299.995   2
  -5  -2  -5 18431.0 303.321   2
  -5  -2  -5 17764.0 350.873   1
  -5   2  -5 18382.2 304.018   1
   7  -2   5 15376.2 341.117   1
  -7  -2  -5 15784.2 327.777   2
  -7   2  -5 15764.4 313.247   1
  -9   2  -5 4282.40 204.056   2
   9   2   5 4408.97 134.569   3
   9  -2   5 4617.08 207.709   1
  -9  -2  -5 4376.69 193.471   2
 -11   2  -5 552.526 86.6460   2
 -11  -2  -5 488.370 78.0799   2
 -13   2  -5 1123.55 128.719   2
 -13  -2  -5 1251.46 128.689   2
 -15  -2  -5 94.2764 58.2478   2
 -15   2  -5 2.43080 54.8233   2
 -17  -2  -5 359.439 92.0700   2
 -17   2  -5 333.442 80.1309   2
 -19   2  -5 316.200 100.798   2
 -19  -2  -5 408.857 94.7842   2
 -20  -3   5 89.1870 51.9016   2
 -20   3   5 50.9051 66.3874   2
 -18  -3   5 156.247 58.5261   2
 -18   3   5 189.481 63.4449   2
 -16  -3   5 59.8950 44.5430   2
 -16   3   5 204.623 65.2298   2
 -14   3   5 108.628 31.1047   1
 -14  -3   5 139.695 55.9895   2
 -14   3   5 101.493 49.5068   2
 -12   3   5 1071.49 74.1196   1
 -12   3   5 1013.97 100.403   2
 -12  -3   5 1226.13 110.078   2
 -10  -3   5 49.4299 27.2914   2
 -10   3   5 58.3620 18.2608   1
 -10   3   5 45.3047 36.9759   2
  -8   3   5 36.6568 25.0746   2
  -8   3   5 35.0462 10.0457   1
  -8  -3   5-15.2437 30.8677   2
  -6   3   5 12446.5 218.365   2
  -6  -3   5 12297.9 282.335   3
  -6  -3   5 12280.7 252.697   2
  -4  -3   5 13935.6 242.990   2
  -4   3   5 13689.7 171.111   2
  -4  -3   5 14122.0 278.127   1
  -2  -3   5 23584.1 331.365   1
   2  -3  -5 24080.9 208.467   1
   0  -3  -5 46965.5 408.879   1
   0   3  -5 48669.7 456.673   1
   0  -3   5 46744.8 450.853   1
   0  -3   5 47589.7 484.558   3
   2  -3   5 7266.48 181.721   3
   2   3   5 6978.25 132.715   2
  -2  -3  -5 7418.50 198.147   1
  -2   3  -5 7208.84 177.466   1
  -2  -3  -5 7218.73 126.654   2
   2  -3   5 7083.33 181.624   1
  -4   3  -5 10325.9 222.206   1
  -4  -3  -5 10733.3 273.456   1
  -4  -3  -5 10637.1 207.664   2
   4  -3   5 10826.9 242.999   1
   4   3   5 10861.5 213.539   2
   6   3   5 7054.30 206.063   2
   6  -3   5 7404.39 223.926   1
  -6   3  -5 7148.85 199.797   1
  -6  -3  -5 7524.66 211.404   2
   8   3   5 2012.30 106.479   3
   8  -3   5 2037.26 132.312   1
  -8  -3  -5 2043.26 126.567   2
  10  -3   5 1328.41 120.159   1
 -10  -3  -5 1203.09 111.964   2
  10   3   5 1250.50 85.1936   3
 -10   3  -5 1110.40 111.997   2
 -12   3  -5 9972.92 360.734   2
 -12  -3  -5 10349.1 350.135   2
 -14   3  -5 648.731 114.143   2
 -14  -3  -5 684.310 108.694   2
 -16   3  -5 451.231 106.795   2
 -16  -3  -5 352.053 91.0064   2
 -18   3  -5 227.951 82.2308   2
 -18  -3  -5 183.171 82.1752   2
 -19  -4   5 87.1514 61.0603   2
 -19   4   5 104.184 60.6563   2
 -17  -4   5 729.336 109.198   2
 -17   4   5 838.799 116.519   2
 -15  -4   5 73.9104 43.0796   2
 -15   4   5 102.905 45.5424   2
 -13   4   5 1232.92 119.860   2
 -13  -4   5 1159.46 113.011   2
 -13   4   5 1123.92 67.1815   1
 -11   4   5 4837.52 204.462   2
 -11  -4   5 4899.83 207.688   2
 -11   4   5 4733.17 99.9954   1
  -9   4   5 1062.50 87.1123   2
  -9  -4   5 1098.54 92.1558   2
  -7   4   5 1399.30 84.5870   2
  -7  -4   5 1367.73 93.6272   2
  -5  -4   5 16858.9 297.813   2
  -5  -4   5 16772.6 341.934   1
  -5   4   5 16704.9 234.335   2
  -3  -4   5 8700.75 225.731   1
  -3   4   5 9063.10 127.194   2
   3   4  -5 9142.33 219.958   2
   3  -4  -5 8974.33 102.667   1
   1   4  -5 52917.2 499.253   2
  -1   4   5 52864.4 239.481   2
   1  -4  -5 52709.9 423.769   1
  -1  -4   5 51775.3 522.901   1
  -1  -4  -5 14552.8 144.330   2
   1   4   5 14102.1 177.412   2
  -1   4  -5 14539.7 271.409   1
   1  -4   5 14326.3 270.273   1
  -3   4  -5 11307.9 253.222   3
  -3   4  -5 11855.3 246.299   1
   3   4   5 11524.1 209.266   2
  -3  -4  -5 11621.1 188.168   2
   3  -4   5 11663.8 254.173   1
   5   4   5 424.597 51.9997   2
  -5   4  -5 432.836 52.4060   1
  -5  -4  -5 574.272 53.2465   2
  -5   4  -5 432.029 55.6025   3
   5  -4   5 481.983 57.0857   1
   7  -4   5 1709.93 114.654   1
   7   4   5 1629.42 109.834   3
   7   4   5 1545.83 107.065   2
  -7  -4  -5 1751.66 109.762   2
   9   4   5 1819.26 117.899   3
   9  -4   5 1730.47 127.543   1
  -9  -4  -5 2005.75 132.380   2
 -11   4  -5 4124.93 225.500   2
 -11  -4  -5 4662.55 222.136   2
  11   4   5 4769.34 190.226   3
 -13  -4  -5 11344.9 377.796   2
 -13   4  -5 9461.08 372.016   2
 -15   4  -5 0.59756 51.8137   2
 -15  -4  -5-31.2101 43.9228   2
 -17   4  -5 74.9301 69.6627   2
 -17  -4  -5 103.401 55.6868   2
 -18  -5   5 231.469 70.4454   2
 -18   5   5 310.527 83.5837   2
 -16  -5   5 109.216 55.1956   2
 -16   5   5 14.7300 41.1375   2
 -14  -5   5 63.7369 52.8914   2
 -14   5   5 78.5772 47.4229   2
 -12   5   5 1133.95 107.059   2
 -12  -5   5 960.315 101.303   2
 -10  -5   5 117.447 46.5135   2
 -10   5   5 120.654 42.1721   2
  -8  -5   5 142.647 42.1589   2
  -8   5   5 125.187 30.6407   2
  -6  -5   5 139.572 31.6721   2
  -6   5   5 219.083 36.1189   2
  -4  -5   5 225.587 47.0224   1
  -4   5   5 226.029 28.4180   2
  -2  -5   5 4063.98 162.731   1
  -2   5   5 4106.39 84.6066   2
   2  -5  -5 4209.23 115.074   1
   0  -5   5 170.572 40.2731   1
   0   5   5 208.375 24.5883   2
   0   5  -5 255.812 56.4772   3
  -2  -5  -5 3669.02 93.4043   2
  -2   5  -5 3573.56 163.299   3
  -2   5  -5 3431.78 144.243   1
   2   5   5 3567.56 115.586   2
   2  -5   5 3626.03 147.657   1
  -4  -5  -5 16.3701 15.8241   2
  -4   5  -5 41.5660 32.2159   3
   4   5   5 10.2465 20.1114   2
   4  -5   5 5.95708 23.0778   1
  -6  -5  -5 410.926 51.8638   2
   6   5   5 480.151 69.8365   3
   6   5   5 386.928 53.2659   2
  -6   5  -5 372.453 56.0631   3
   6  -5   5 482.431 65.1976   1
   8  -5   5 1986.28 131.727   1
  -8   5  -5 1885.60 112.660   3
  -8  -5  -5 1797.45 116.494   2
   8   5   5 1794.15 130.755   3
  10  -5   5 386.311 68.9171   1
 -10  -5  -5 379.932 65.1913   2
  10   5   5 444.940 72.5479   3
 -12  -5  -5-28.1021 34.2065   2
  12   5   5-11.2063 39.2021   3
 -12   5  -5-13.7653 47.1626   2
 -14  -5  -5-4.62203 46.8989   2
 -14   5  -5 69.7929 62.5907   2
 -16   5  -5-71.3463 51.1935   2
 -16  -5  -5 48.0920 49.9839   2
 -17   6   5 39.9855 46.3034   2
 -17  -6   5-45.4734 49.1627   2
 -15  -6   5-40.1583 49.5222   2
 -15   6   5 91.9051 52.3770   2
 -13  -6   5 52.2808 39.8287   2
 -13   6   5 34.6461 36.4920   2
 -11   6   5 36.0111 39.1007   2
 -11  -6   5 78.2915 49.1523   2
  -9  -6   5 1079.38 98.8592   2
  -9   6   5 1229.87 98.1079   2
  -7  -6   5 66.7122 34.5432   2
  -7   6   5 49.1848 21.6767   2
  -5  -6   5 76.8586 35.3430   1
  -5   6   5 43.4856 23.2696   2
   3  -6  -5 252.888 28.4893   1
  -3  -6   5 300.398 54.1477   1
   3  -6  -5 286.773 25.7183   1
  -3   6   5 261.165 26.7961   2
  -1   6   5 368.557 34.9990   2
  -1  -6   5 313.853 53.8547   1
   1   6  -5 399.465 69.5735   3
   1  -6   5 893.990 80.5165   1
   1   6   5 941.159 61.8950   2
  -1   6  -5 1008.50 101.117   3
  -3  -6  -5 598.070 45.6990   2
   3   6   5 562.798 56.0981   2
  -3   6  -5 480.108 72.1588   3
   3  -6   5 514.227 62.8799   1
  -5   6  -5 69.6448 34.9956   3
  -5  -6  -5 20.6301 20.5596   2
   5  -6   5-20.4651 32.9542   1
   5   6   5 21.3880 20.9670   2
   5   6   5-15.6505 34.6683   3
   7  -6   5 889.081 91.5171   1
   7   6   5 857.830 99.0520   3
  -7   6  -5 804.996 85.8755   3
  -7  -6  -5 961.692 78.5167   2
  -9  -6  -5 448.236 64.8233   2
  -9   6  -5 405.960 65.0181   3
   9   6   5 352.580 74.1319   3
   9  -6   5 593.550 79.8278   1
  11   6   5 135.934 50.0989   3
  11  -6   5 133.136 45.9136   1
 -13  -6  -5 268.859 69.3436   2
  13   6   5 274.528 64.3627   3
 -13   6  -5 202.454 61.6185   2
 -15  -6  -5-7.47223 38.5533   2
 -15   6  -5 45.4482 42.8989   2
 -16  -7   5 7.82508 41.8285   2
 -16   7   5 54.0481 50.3599   2
 -14  -7   5-26.0750 32.9445   2
 -14   7   5-28.5416 43.3917   2
 -12  -7   5 269.849 65.3774   2
 -12   7   5 240.363 52.7020   2
 -10   7   5 614.775 76.0872   2
 -10  -7   5 604.728 83.4377   2
  -8   7   5 6.85087 21.0394   2
  -8  -7   5 1.78997 35.6164   1
  -6   7   5 746.388 53.2091   2
  -6   7   5 920.860 72.9543   2
  -6  -7   5 812.372 95.5505   1
  -4  -7   5 8741.92 283.247   1
  -4   7   5 7699.44 157.232   2
   2   7  -5 616.803 91.5882   3
   2  -7  -5 513.138 45.3914   1
  -2  -7   5 514.028 71.8346   1
  -2   7   5 479.400 43.3554   2
   0   7  -5-53.7942 49.8432   3
   0  -7   5 16.0411 25.4588   1
   0   7   5 0.26702 15.2945   2
   2  -7   5-3.00753 27.8536   1
  -2   7  -5 50.0640 46.1989   3
   2   7   5 29.4832 19.6038   2
  -4   7  -5 626.975 89.6882   3
   4   7   5 636.719 98.2617   3
   4   7   5 691.365 70.1316   2
   4  -7   5 727.333 77.6299   1
   6  -7   5 563.576 74.5331   1
  -6   7  -5 585.732 87.1940   3
  -6  -7  -5 493.828 53.9670   2
   6   7   5 521.847 90.6595   3
   8   7   5 456.452 80.8777   3
  -8  -7  -5 436.133 58.2633   2
  -8   7  -5 306.452 66.8671   3
   8  -7   5 532.393 75.0300   1
  10  -7   5 728.010 92.5907   1
  10   7   5 621.722 99.1370   3
 -10   7  -5 727.601 92.9614   3
 -10  -7  -5 656.487 77.4190   2
 -12  -7  -5 127.145 49.6052   2
  12   7   5 90.5540 50.8224   3
 -12   7  -5 103.151 52.5406   2
 -14  -7  -5-15.2709 46.7975   2
 -14   7  -5-75.4646 62.7321   2
 -13  -8   5 59.0604 43.7739   2
 -13   8   5 29.3431 31.0313   2
 -11   8   5 202.213 53.2937   2
 -11  -8   5 294.222 67.6227   2
  -9  -8   5-0.12142 41.2670   1
  -9   8   5 17.3548 29.3418   2
  -7  -8   5 242.431 65.7496   1
  -7   8   5 201.242 37.1152   2
  -5   8   5 33.1889 25.6127   2
  -5  -8   5 35.5139 40.9441   1
  -3  -8   5 1530.63 127.200   1
   3  -8  -5 1724.18 68.9299   1
   1   8  -5 125.934 56.8536   3
   1  -8  -5 180.123 35.5488   1
  -1  -8   5 180.004 48.0724   1
  -1   8  -5 485.845 88.5565   3
   1  -8   5 606.566 75.3327   1
   3   8   5 1241.27 132.760   3
  -3   8  -5 1382.76 139.777   3
   3  -8   5 1241.53 104.494   1
   5   8   5 3151.91 214.820   3
  -5   8  -5 3084.39 201.135   3
   5  -8   5 3231.28 172.316   1
   7  -8   5 736.785 88.5960   1
  -7  -8  -5 915.353 77.6158   2
   7   8   5 776.799 110.138   3
  -7   8  -5 661.567 98.4994   3
  -9  -8  -5 173.314 42.9930   2
  -9   8  -5 103.647 48.0175   3
   9  -8   5 87.9158 38.8793   1
   9   8   5 233.957 70.5075   3
 -11  -8  -5 137.568 44.8290   2
  11   8   5 181.795 72.7088   3
 -12  -9   5 177.167 71.6722   1
 -12  -9   5 188.346 62.9099   2
 -10  -9   5 106.457 52.0393   1
  -8  -9   5 686.546 102.134   1
  -6  -9   5 13.5653 36.9402   1
  -4  -9   5 161.599 54.9135   1
  -2  -9   5 162.277 46.4758   1
   0   9   5 49.0339 49.3952   3
   0   9  -5 15.0538 39.8194   3
   0  -9  -5-15.1005 21.4151   1
   0  -9   5 4.29451 29.7683   1
  -2   9  -5 22.5212 40.0382   3
   2  -9   5 31.9384 36.1736   1
   2   9   5-21.3169 55.8994   3
   4  -9   5 342.634 62.2516   1
  -4   9  -5 178.262 67.1307   3
   4   9   5 202.239 67.6788   3
  -6   9  -5-42.3575 51.4393   3
   6   9   5 25.1042 59.5770   3
   6  -9   5 21.9650 35.5589   1
   8   9   5 10.7419 51.5213   3
  -8   9  -5 0.67061 38.2351   3
  10   9   5 93.2052 61.0388   3
  -7  10   5 231.703 80.2899   3
  -7 -10   5 181.469 63.7072   1
  -5  10   5 333.675 91.8505   3
  -5 -10   5 270.679 74.5133   1
  -3  10   5 53.2558 41.3650   3
  -3 -10   5 35.8060 45.2509   1
  -1  10   5 203.055 77.0333   3
  -1 -10   5 290.929 66.4712   1
   1 -10   5 24.6000 37.7862   1
   1  10   5-60.7149 51.0954   3
   3  10   5 92.9088 71.0588   3
  -3  10  -5 106.239 67.8109   3
   5  10   5 124.603 67.2570   3
  -5  10  -5 23.7408 45.3430   3
 -22   0   6 538.788 119.154   2
 -20   0   6 30.0997 50.8625   2
 -18   0   6 298.484 72.4676   2
 -16   0   6 266.791 62.0217   2
 -14   0   6 126.608 48.4212   2
 -12   0   6 85.6390 40.6114   2
 -10   0   6 3.00543 28.6040   2
   8   0  -6 47153.2 545.922   2
  -8   0   6 46143.0 493.999   2
   6   0  -6 763.272 60.8717   2
  -6   0   6 758.731 55.2574   1
  -6   0   6 749.647 55.1984   2
  -4   0   6 52425.2 392.891   1
   4   0  -6 52211.3 414.910   2
  -4   0   6 52803.4 374.307   2
  -2   0   6 192595. 748.803   1
   2   0  -6 192678. 744.755   1
   0   0   6 903052. 1791.71   1
   2   0   6 189878. 944.254   1
   4   0   6 174.929 42.1218   1
   6   0   6 4679.82 191.630   1
  -6   0  -6 5059.98 182.471   2
  -8   0  -6 16578.3 373.408   2
 -10   0  -6 10135.4 322.915   2
 -12   0  -6 1022.83 116.223   2
 -14   0  -6 1526.70 151.217   2
 -16   0  -6-1.06547 42.8946   2
 -18   0  -6 35.9544 45.9638   2
 -21  -1   6 679.014 118.700   2
 -21   1   6 680.154 119.210   2
 -19  -1   6-15.6746 49.5413   2
 -19   1   6 56.3104 52.8907   2
 -17  -1   6 160.526 60.8756   2
 -17   1   6 122.763 62.8546   2
 -15   1   6 303.234 71.6758   2
 -15  -1   6 270.483 63.6293   2
 -13  -1   6 9375.54 296.608   2
 -13   1   6 9568.25 300.960   2
 -11  -1   6 3729.95 172.252   2
 -11   1   6 3561.19 168.434   2
   9  -1  -6 10140.3 263.470   2
  -9   1   6 9903.03 245.073   2
  -9  -1   6 10246.6 255.040   2
  -7   1   6 19560.1 291.821   2
  -7   1   6 19524.8 250.668   1
   7  -1  -6 19443.7 318.362   2
   7   1  -6 18996.5 341.522   2
  -7  -1   6 19196.7 308.564   2
  -5   1   6 8374.09 155.474   2
  -5  -1   6 8624.04 189.120   1
   5  -1  -6 8439.43 173.812   2
  -5   1   6 8396.77 141.146   1
   5   1  -6 8414.42 195.913   2
  -5  -1   6 8406.34 177.246   2
  -3  -1   6 13251.2 196.421   2
   3  -1  -6 13331.3 173.011   1
  -3  -1   6 13576.2 220.266   1
   3  -1  -6 13364.7 168.513   2
  -3   1   6 13689.3 178.658   1
   3   1  -6 13385.5 209.368   2
  -3   1   6 13912.3 146.214   2
   1  -1  -6 20155.8 161.470   2
   1   1  -6 19681.9 232.981   2
  -1  -1   6 19830.4 265.419   1
   1  -1  -6 20388.3 239.027   1
  -1   1   6 20055.1 246.137   1
   1   1   6 27611.8 341.871   1
   1  -1   6 28685.4 343.745   1
  -1  -1  -6 28192.4 328.762   1
   3  -1   6 946.210 70.6919   1
  -3  -1  -6 906.642 70.1145   1
  -3  -1  -6 922.959 61.7546   2
   3   1   6 1000.64 77.0733   1
   5  -1   6 2351.42 127.428   1
  -5  -1  -6 2499.61 119.855   2
  -5   1  -6 2300.10 116.111   1
  -7  -1  -6 3048.32 151.090   2
   7  -1   6 2886.90 157.387   1
  -9   1  -6 1590.88 124.899   2
  -9  -1  -6 1612.22 123.137   2
   9   1   6 1635.88 57.7850   3
 -11  -1  -6 517.816 83.6318   2
 -11   1  -6 530.837 88.4395   2
 -13   1  -6 1418.49 138.995   2
 -13  -1  -6 1188.78 128.656   2
 -15   1  -6 220.827 72.3736   2
 -15  -1  -6 274.459 79.2967   2
 -17  -1  -6 12.2211 48.4177   2
 -17   1  -6 98.0815 73.6534   2
 -19   1  -6 157.225 83.6636   2
 -19  -1  -6 9.37004 54.7640   2
 -20  -2   6 382.335 81.6986   2
 -20   2   6 383.895 88.3317   2
 -18  -2   6 326.776 75.5319   2
 -18   2   6 340.930 82.8867   2
 -16  -2   6 2166.05 165.717   2
 -16   2   6 1999.52 162.474   2
 -14   2   6 4814.71 231.465   2
 -14  -2   6 4821.81 226.604   2
 -12   2   6 1826.31 128.610   2
 -12  -2   6 1681.95 125.872   2
 -10  -2   6 600.734 67.8887   2
 -10   2   6 624.911 68.3513   2
   8  -2  -6 10566.4 243.540   2
  -8   2   6 10259.7 230.266   2
  -8   2   6 10595.0 167.518   1
  -8  -2   6 10876.2 253.720   2
   6  -2  -6 34366.3 366.024   2
  -6   2   6 33719.7 342.344   2
  -6   2   6 34327.9 241.604   1
  -6  -2   6 34152.2 402.364   2
  -4  -2   6 3375.81 113.190   2
   4  -2  -6 3313.47 86.0229   2
  -4  -2   6 3517.61 129.202   1
  -4   2   6 3436.40 77.7320   2
  -4   2   6 3396.02 76.5292   1
   4  -2  -6 3432.08 73.8633   1
  -2   2   6 494.370 37.1724   1
  -2  -2   6 390.101 43.3096   1
   2  -2  -6 470.278 32.3533   1
   0  -2  -6 13216.5 128.071   2
   0  -2   6 12815.1 234.364   1
   0   2   6 13309.3 227.716   1
   0  -2  -6 12928.8 209.865   1
  -2  -2  -6 2281.24 106.112   1
   2  -2   6 2365.88 93.3723   3
  -2  -2  -6 2195.89 79.0869   2
  -2   2  -6 2251.70 101.125   1
   2  -2   6 2435.99 109.279   1
  -4  -2  -6 9050.73 241.372   1
  -4  -2  -6 8955.27 201.792   2
   4  -2   6 8947.31 168.362   3
  -4   2  -6 9049.56 216.221   1
   4  -2   6 8885.68 230.722   1
  -6   2  -6 161.389 34.5912   1
  -6  -2  -6 137.021 36.8107   2
   6  -2   6 148.351 41.6470   1
   8   2   6 1133.97 69.7687   3
   8  -2   6 1092.49 102.523   1
  -8  -2  -6 1252.90 103.951   2
  10   2   6 744.329 55.6829   3
 -10  -2  -6 769.133 91.7654   2
 -10   2  -6 668.855 93.8149   2
 -12  -2  -6 2070.39 161.849   2
 -12   2  -6 2004.73 165.074   2
 -14   2  -6 568.611 100.429   2
 -14  -2  -6 505.460 89.1180   2
 -16   2  -6 118.947 63.7164   2
 -16  -2  -6 81.5736 56.6811   2
 -18   2  -6 170.343 90.5831   2
 -18  -2  -6 152.920 82.8634   2
 -21  -3   6 204.974 87.4256   2
 -21   3   6 84.1702 64.9518   2
 -19  -3   6 35.6293 49.4509   2
 -19   3   6-1.32197 42.8363   2
 -17  -3   6 15.8421 44.2659   2
 -17   3   6 54.9408 42.8852   2
 -15  -3   6-1.89269 51.1576   2
 -15   3   6-40.6333 43.8617   2
 -13   3   6 2945.29 131.164   1
 -13   3   6 3202.06 180.338   2
 -13  -3   6 3016.70 176.437   2
 -11  -3   6 497.829 73.5039   2
 -11   3   6 458.292 46.5383   1
 -11   3   6 411.483 59.6210   2
  -9   3   6 877.684 74.9376   2
  -9  -3   6 816.755 78.5849   2
  -9   3   6 878.633 40.6960   1
  -7  -3   6 9.42511 26.0727   2
  -7   3   6 48.7920 19.8153   2
  -5  -3   6 21744.0 322.633   2
  -5  -3   6 21272.3 360.589   1
  -5   3   6 20842.5 233.136   2
  -3  -3   6 27263.9 379.818   1
   3  -3  -6 28064.1 201.430   1
   1  -3  -6 1873.63 75.8151   1
   1   3  -6 1920.29 97.6158   1
  -1  -3   6 1839.14 96.0664   1
  -1  -3   6 1924.31 103.132   3
  -1  -3  -6 1143.94 74.3503   1
   1  -3   6 1177.45 78.1654   3
  -1   3  -6 1185.50 75.9336   1
  -1  -3  -6 1233.02 42.0818   2
   1  -3   6 1276.82 81.4034   1
   3  -3   6 11.9056 17.9339   3
  -3  -3  -6 4.94242 13.4155   2
   3  -3   6 18.2586 25.6891   1
  -3  -3  -6-14.1339 28.0030   1
  -3   3  -6-7.98682 16.3479   1
  -5  -3  -6 1446.88 88.4748   2
   5   3   6 1334.90 83.8392   2
  -5   3  -6 1410.06 89.9786   1
   5  -3   6 1471.53 101.973   1
   7  -3   6 698.416 75.7578   1
   7   3   6 577.534 66.6972   2
  -7  -3  -6 766.091 78.0647   2
   9  -3   6 4051.49 202.348   1
   9   3   6 3852.28 148.404   3
  -9  -3  -6 3773.46 184.874   2
  11   3   6 1307.54 89.0374   3
 -11   3  -6 1363.55 136.232   2
 -11  -3  -6 1310.06 123.825   2
 -13   3  -6 1562.01 157.436   2
 -13  -3  -6 1308.52 136.144   2
 -15   3  -6 2064.46 191.734   2
 -15  -3  -6 1942.90 174.484   2
 -17   3  -6 461.222 101.962   2
 -17  -3  -6 453.567 95.5913   2
 -20  -4   6 2.42651 48.1468   2
 -20   4   6-9.75123 48.0328   2
 -18  -4   6-49.4024 53.4939   2
 -18   4   6 8.85615 51.0753   2
 -16  -4   6 0.34828 36.6011   2
 -16   4   6 2.77259 39.0953   2
 -14  -4   6 662.283 88.9072   2
 -14   4   6 614.542 87.3089   2
 -12   4   6 2085.33 138.787   2
 -12   4   6 2194.50 73.6729   1
 -10  -4   6 63.4773 29.8933   2
 -10   4   6 156.278 39.1485   2
  -8  -4   6 211.258 42.2871   2
  -8   4   6 300.015 42.8616   2
  -6  -4   6 1079.78 83.0722   2
  -6   4   6 1102.13 63.5744   2
  -6  -4   6 1060.36 93.7029   1
  -4  -4   6 4277.62 151.293   2
  -4   4   6 4411.82 89.4074   2
  -4  -4   6 4512.91 173.559   1
   2  -4  -6 6212.24 126.739   1
  -2  -4   6 6111.02 191.941   1
   0  -4  -6 6269.28 168.734   1
   0   4  -6 6529.04 193.837   1
   0  -4   6 6288.81 190.765   1
  -2   4  -6 364.506 47.1580   1
  -2  -4  -6 456.467 56.4838   1
   2   4   6 429.633 36.8118   2
   2  -4   6 431.519 53.5473   1
  -2  -4  -6 439.782 30.8415   2
   4   4   6 15555.3 264.207   2
  -4  -4  -6 15679.8 248.036   2
   4  -4   6 15332.0 317.733   1
   6  -4   6 40.8436 32.8505   1
   6   4   6 23.5294 18.4960   2
  -6  -4  -6-4.88611 18.9694   2
   8  -4   6 7098.77 254.179   1
   8   4   6 6887.56 226.116   3
  -8  -4  -6 7324.66 239.872   2
  10   4   6 4565.55 186.489   3
  10  -4   6 4830.28 233.579   1
 -10  -4  -6 4733.05 214.408   2
  12   4   6 2192.76 131.671   3
 -12  -4  -6 2291.55 169.781   2
 -12   4  -6 2208.03 181.010   2
 -14   4  -6 125.626 63.9907   2
 -14  -4  -6 206.584 71.8694   2
 -16   4  -6 409.693 106.787   2
 -16  -4  -6 539.045 104.524   2
 -18   4  -6 95.8774 67.3643   2
 -18  -4  -6 162.462 65.1112   2
 -19  -5   6 19.9356 46.4941   2
 -19   5   6-89.8514 55.7936   2
 -17  -5   6 6.30716 45.4936   2
 -17   5   6 107.787 58.7080   2
 -15  -5   6 60.4138 48.3922   2
 -15   5   6 110.881 50.9526   2
 -13  -5   6 370.380 72.8927   2
 -13   5   6 373.220 69.0741   2
 -11  -5   6-33.2952 41.4662   2
 -11   5   6-21.3537 31.0932   2
  -9   5   6 3838.56 160.660   2
  -9  -5   6 4028.12 179.532   2
  -7  -5   6 164.118 51.1396   1
  -7   5   6 148.653 30.8773   2
  -7  -5   6 151.854 37.7708   2
  -5  -5   6 1633.05 115.939   1
  -5   5   6 1728.43 73.5303   2
  -5  -5   6 1852.04 109.367   2
  -3  -5   6 3030.15 150.057   1
  -3   5   6 3068.96 58.6745   2
   3  -5  -6 3132.59 76.9091   1
  -3   5   6 3013.43 69.2366   2
  -1   5   6 18257.2 142.581   2
  -1  -5   6 19047.5 355.458   1
   1  -5  -6 18968.3 283.867   1
  -1  -5  -6 7184.79 216.981   1
   1   5   6 7584.36 134.891   2
   1  -5   6 7459.50 220.571   1
   3   5   6 10120.5 203.538   2
   3  -5   6 10193.6 264.667   1
  -3  -5  -6 10674.4 172.185   2
  -5  -5  -6-11.8367 19.8208   2
   5   5   6 2.76603 19.9833   2
   5  -5   6 1.87832 25.4053   1
   7  -5   6 1118.51 100.068   1
  -7  -5  -6 1036.09 85.2349   2
   7   5   6 1127.75 105.378   3
   9  -5   6 1376.38 121.551   1
   9   5   6 1307.05 112.493   3
  -9  -5  -6 1224.44 107.990   2
  11   5   6 1899.34 136.968   3
 -11  -5  -6 2117.66 150.875   2
  11  -5   6 1946.86 157.012   1
 -13  -5  -6 91.9576 53.5144   2
 -13   5  -6 75.4225 57.0027   2
  13   5   6 0.62120 28.8577   3
 -15  -5  -6 74.4507 61.5896   2
 -15   5  -6 24.5304 50.3559   2
 -17  -5  -6 28.9451 50.4829   2
 -17   5  -6-93.1133 69.7066   2
 -18  -6   6 80.9742 56.7903   2
 -18   6   6-23.5331 58.0142   2
 -16  -6   6-19.7202 36.9219   2
 -16   6   6 21.9881 49.8887   2
 -14  -6   6 41.0502 48.2243   2
 -14   6   6 30.3416 34.0607   2
 -12  -6   6 175.328 50.6459   2
 -12   6   6 147.380 47.4208   2
 -10  -6   6 5.03011 36.0409   2
 -10   6   6 26.5087 31.5370   2
  -8  -6   6 3899.67 180.066   2
  -8   6   6 3747.32 150.652   2
  -8  -6   6 3544.94 198.660   1
  -6   6   6 1196.00 72.9240   2
  -6  -6   6 1191.72 111.652   1
  -4   6   6 4.89448 10.7538   2
  -4  -6   6-28.4893 34.4080   1
  -4   6   6 3.68807 14.5261   2
   2  -6  -6 1422.37 76.5725   1
  -2   6   6 1532.43 54.6676   2
  -2  -6   6 1532.86 111.974   1
   0  -6  -6 2126.20 115.961   1
   0  -6   6 2357.36 133.281   1
   0   6   6 2193.21 75.4759   2
   2  -6   6 444.535 58.8212   1
   2   6   6 429.773 41.9945   2
  -4  -6  -6 95.5544 21.1479   2
   4  -6   6 66.8748 33.8048   1
   4   6   6 46.3671 20.4730   2
   6   6   6 3648.27 200.203   3
   6   6   6 3501.84 160.319   2
  -6  -6  -6 3806.02 141.145   2
   6  -6   6 3713.95 179.767   1
  -8  -6  -6 40.8153 27.0380   2
   8   6   6 27.4474 38.3870   3
   8  -6   6 129.846 45.5979   1
  10   6   6 1.23078 34.1480   3
  10  -6   6 43.0425 36.1114   1
 -10  -6  -6 10.0233 29.1027   2
 -12  -6  -6 62.3131 40.5539   2
 -12   6  -6 12.1710 51.0019   2
  12   6   6 76.0861 43.1077   3
  12  -6   6 69.8623 39.9709   1
 -14  -6  -6 306.650 73.9403   2
 -14   6  -6 214.804 77.6933   2
 -16   6  -6-51.6025 60.3586   2
 -16  -6  -6-12.1852 43.5469   2
 -15  -7   6 191.631 69.5077   2
 -15   7   6 8.69912 34.9892   2
 -13   7   6 82.1091 46.8907   2
 -13  -7   6 165.099 55.5204   2
 -11  -7   6-5.32531 30.2978   2
 -11   7   6-20.3024 30.9801   2
  -9  -7   6 56.4846 39.2677   2
  -9   7   6-0.59049 24.5936   2
  -7  -7   6-49.5167 37.2950   1
  -7   7   6 14.7031 20.5029   2
  -5   7   6 523.689 48.8051   2
  -5  -7   6 583.464 85.9628   1
  -5   7   6 481.140 37.5049   2
   3  -7  -6 776.163 48.1423   1
   3  -7  -6 820.698 43.0891   1
  -3  -7   6 839.189 95.5824   1
  -3   7   6 777.855 46.5471   2
   1  -7  -6 60.2117 25.2847   1
  -1  -7   6 41.8623 37.0929   1
  -1   7   6 42.1783 16.5673   2
   1   7   6 215.360 31.0575   2
   1  -7   6 184.606 47.2984   1
   3  -7   6-12.9475 30.1496   1
  -3   7  -6-61.7145 48.1899   3
   3   7   6-16.4362 23.6688   2
  -5  -7  -6 3684.23 128.940   2
   5   7   6 3105.33 199.712   3
  -5   7  -6 3329.73 190.858   3
   5  -7   6 3152.12 168.307   1
   7  -7   6 28.9519 35.3290   1
   7   7   6-27.5306 54.3028   3
  -7  -7  -6 2.39177 22.9855   2
  -9  -7  -6-4.62254 22.9726   2
   9  -7   6-16.6825 33.7850   1
   9   7   6 48.1231 49.2383   3
 -11  -7  -6 188.807 52.3437   2
  11  -7   6 133.861 55.1093   1
  11   7   6 251.190 68.7681   3
  13   7   6 525.956 94.8068   3
 -13   7  -6 436.143 94.2894   2
 -13  -7  -6 508.676 82.4593   2
 -14  -8   6 39.5466 37.4433   2
 -12  -8   6 93.9159 59.8299   1
 -12  -8   6 95.7346 48.7086   2
 -10  -8   6 185.350 67.5873   1
 -10  -8   6 249.431 64.9720   2
  -8  -8   6 153.576 57.3809   1
  -8   8   6 243.593 44.9711   2
  -6  -8   6 692.033 99.9988   1
  -6   8   6 594.636 57.0894   2
  -4   8   6 327.332 38.0679   2
  -4  -8   6 293.201 64.9794   1
   2  -8  -6 40.9351 19.1228   1
  -2  -8   6 19.1781 32.0257   1
   0  -8   6 30.6509 27.6729   1
   2  -8   6 392.408 65.6047   1
   4   8   6 725.052 109.081   3
   4  -8   6 749.531 86.1365   1
   6   8   6 2397.70 189.660   3
   6  -8   6 2525.02 161.564   1
   8   8   6 85.5430 54.5110   3
  -8  -8  -6 150.528 38.1577   2
   8  -8   6 160.234 51.2990   1
  10  -8   6 568.170 87.8015   1
  10   8   6 504.106 100.460   3
 -10  -8  -6 488.498 69.1840   2
  12   8   6 67.0780 48.7208   3
 -12   8  -6 131.490 57.7661   2
 -11  -9   6 195.424 64.6565   1
  -9  -9   6 197.912 69.9434   1
  -7  -9   6 50.9528 51.6902   1
  -5  -9   6 342.178 75.1841   1
  -3  -9   6-52.4015 44.4358   1
  -1  -9   6 322.124 65.2768   1
   1  -9   6 63.8055 34.8163   1
   1   9   6 95.8038 59.8327   3
   3   9   6 327.893 82.5178   3
   3  -9   6 463.711 74.4458   1
   5   9   6 343.585 87.3947   3
   5  -9   6 391.743 69.8595   1
   7   9   6 258.650 72.1546   3
   9   9   6 137.277 70.1365   3
  -6 -10   6 208.157 73.9868   1
  -4  10   6 31.0753 58.5475   3
  -4 -10   6 108.079 49.4350   1
  -2 -10   6 43.8669 43.4764   1
  -2  10   6 18.2078 49.0970   3
   0 -10   6 85.4194 41.7862   1
   0  10   6 65.4411 47.3589   3
   2  10   6 1102.94 152.624   3
   2 -10   6 936.116 112.050   1
   4  10   6-33.2128 62.9271   3
 -21   0   7-35.1639 48.7403   2
 -19   0   7-30.9554 48.8119   2
 -17   0   7 89.7706 51.2947   2
 -15   0   7-1.30923 40.7172   2
 -13   0   7 1.43628 31.8166   2
 -11   0   7 65.3305 36.6139   2
  -9   0   7-34.5529 28.2003   2
  -7   0   7-21.0256 24.0881   2
  -7   0   7 18.9855 17.1210   1
   7   0  -7-0.25594 16.4763   2
   5   0  -7 1.84959 15.3980   2
  -5   0   7 18.1831 15.1966   1
  -5   0   7 6.68265 15.0035   2
   3   0  -7 10.5342 13.1489   2
   3   0  -7-8.79101 16.0230   1
  -3   0   7 2.93089 12.2380   2
  -3   0   7-6.35822 15.7422   1
  -1   0   7 26.5434 18.5377   1
   1   0  -7 6.02505 12.5859   1
   1   0   7 54.0116 21.3835   1
   3   0   7-10.5695 21.6506   1
   5   0   7 11.2111 25.1144   1
  -7   0  -7 41.3988 33.6109   2
   7   0   7 25.9205 29.2856   1
  -9   0  -7 13.2492 40.3053   2
 -11   0  -7 4.56544 39.4906   2
 -13   0  -7 2.24992 42.7530   2
 -15   0  -7 2.76857 41.6970   2
 -17   0  -7 86.1839 57.3157   2
 -19   0  -7-20.3157 57.5145   2
 -22  -1   7 453.269 91.9775   2
 -22   1   7 557.978 110.133   2
 -20  -1   7 417.061 96.1320   2
 -20   1   7 406.336 91.0191   2
 -18  -1   7 193.727 63.5425   2
 -18   1   7 225.542 62.3747   2
 -16   1   7 816.590 107.859   2
 -16  -1   7 821.878 100.503   2
 -14   1   7 4856.51 220.964   2
 -14  -1   7 4928.67 224.647   2
 -12   1   7 1573.53 118.359   2
 -12  -1   7 1762.63 123.383   2
 -10  -1   7-2.15630 22.9156   2
 -10   1   7 30.1918 28.1383   2
  -8   1   7 263.810 38.8413   2
  -8  -1   7 248.039 41.2286   2
  -8   1   7 280.271 34.1675   1
   8  -1  -7 244.628 39.7097   2
  -6  -1   7 13139.6 250.715   1
   6   1  -7 13371.8 268.931   2
  -6   1   7 13058.3 213.043   2
   6  -1  -7 13186.1 242.461   2
  -6  -1   7 13192.9 237.868   2
  -6   1   7 13075.9 196.492   1
  -4  -1   7 3255.18 105.200   2
   4  -1  -7 3406.33 96.9093   1
  -4  -1   7 3307.54 117.743   1
   4  -1  -7 3443.94 101.198   2
  -4   1   7 3313.39 95.6899   1
   4   1  -7 3387.84 116.516   2
  -4   1   7 3325.76 84.2354   2
   2   1  -7 17471.5 235.635   2
   2  -1  -7 17878.6 230.253   1
  -2  -1   7 17692.4 266.036   1
  -2   1   7 17786.2 239.262   1
   2  -1  -7 17176.7 179.288   2
   0   1   7 33219.8 377.003   1
   0  -1   7 34249.7 392.153   1
   0  -1  -7 34014.8 359.061   1
   2   1   7 31876.0 417.527   1
   2  -1   7 30470.2 405.131   1
  -2  -1  -7 30465.5 387.364   1
   4  -1   7 929.475 81.5280   1
   4   1   7 989.284 85.9167   1
  -4  -1  -7 910.603 70.3303   2
   6  -1   7 3418.74 168.866   1
  -6  -1  -7 3425.20 152.951   2
  -8   1  -7 5.43117 31.3715   2
  -8  -1  -7-12.5079 28.8884   2
   8  -1   7 26.4878 41.0599   1
 -10   1  -7 386.601 74.6231   2
 -10  -1  -7 432.280 73.5015   2
 -12   1  -7 157.154 53.0024   2
 -12  -1  -7 166.738 56.7693   2
 -14  -1  -7 399.031 86.6017   2
 -14   1  -7 392.929 86.6735   2
 -16   1  -7-16.2431 52.3719   2
 -16  -1  -7 14.8926 45.6888   2
 -18   1  -7 170.305 69.4932   2
 -18  -1  -7 199.888 77.8105   2
 -21  -2   7 612.531 115.766   2
 -21   2   7 653.449 118.531   2
 -19  -2   7 2.60317 33.5125   2
 -19   2   7 31.2429 53.2670   2
 -17  -2   7 662.202 102.508   2
 -17   2   7 747.462 109.142   2
 -15  -2   7 998.818 109.442   2
 -15   2   7 1114.35 117.475   2
 -13  -2   7 17378.8 406.664   2
 -13   2   7 16846.5 396.900   2
 -11   2   7 8317.21 249.783   2
 -11  -2   7 8068.20 255.280   2
  -9  -2   7-21.3195 24.6100   2
  -9   2   7-2.04273 12.6058   1
   9  -2  -7 53.9511 30.7770   2
  -9   2   7 2.70256 24.1704   2
   7  -2  -7 869.770 64.8414   2
  -7  -2   7 817.594 72.9828   1
  -7   2   7 868.635 45.2897   1
  -7   2   7 836.372 60.2806   2
  -7  -2   7 859.142 68.3655   2
  -5  -2   7 10024.4 208.153   2
   5  -2  -7 9878.20 173.429   2
  -5  -2   7 9672.25 228.117   1
  -5   2   7 10049.8 153.401   2
  -5   2   7 9490.68 143.421   1
  -3  -2   7 21.7135 17.2807   1
   3  -2  -7 28.7333 9.20803   2
  -3   2   7 44.0575 14.9210   1
  -1   2   7 8003.40 174.235   1
  -1  -2   7 7836.25 193.850   1
   1  -2  -7 8233.45 163.593   1
   1  -2  -7 7876.63 82.3229   2
  -1  -2  -7 10320.6 158.804   2
   1   2   7 10212.9 232.211   1
   1  -2   7 10274.0 231.813   1
  -1  -2  -7 10328.4 217.908   1
  -3  -2  -7 23673.4 375.048   1
   3  -2   7 23136.2 297.300   3
  -3  -2  -7 22313.8 299.705   2
  -3   2  -7 22655.0 348.345   1
   3  -2   7 22782.3 373.478   1
   5  -2   7 13271.2 310.326   1
   5  -2   7 13312.5 207.991   3
  -5  -2  -7 13279.3 274.544   2
   7  -2   7 9.64637 35.4330   1
  -7  -2  -7 16.8436 29.0325   2
  -9  -2  -7 683.021 87.4917   2
  -9   2  -7 656.250 89.8097   2
   9   2   7 747.600 58.3418   3
   9  -2   7 711.315 89.9534   1
  11   2   7 96.0958 21.4187   3
 -11   2  -7 100.258 49.2609   2
 -13   2  -7 55.7638 46.1380   2
 -13  -2  -7 62.4113 52.0666   2
 -15   2  -7 106.888 64.6477   2
 -15  -2  -7 41.0917 54.3385   2
 -17   2  -7 572.467 113.946   2
 -17  -2  -7 602.009 111.615   2
 -19  -2  -7 68.5462 51.9372   2
 -19   2  -7 234.109 95.3451   2
 -20  -3   7 216.183 76.9936   2
 -20   3   7 335.129 90.1377   2
 -18  -3   7-115.654 64.4873   2
 -18   3   7-9.71061 39.7146   2
 -16  -3   7 870.092 112.789   2
 -16   3   7 600.886 95.6165   2
 -14  -3   7 606.454 83.6495   2
 -14   3   7 563.816 60.6490   1
 -14   3   7 669.390 90.3366   2
 -12   3   7 8.66139 30.9833   2
 -12  -3   7 89.2354 43.9427   2
 -10  -3   7 302.195 55.3678   2
 -10   3   7 280.025 27.2740   1
 -10   3   7 279.147 46.3011   2
  -8   3   7 537.682 52.0057   2
  -8   3   7 631.477 29.8178   1
  -8  -3   7 528.399 65.3467   2
  -6   3   7 3532.53 64.3879   1
  -6  -3   7 3483.20 138.186   2
  -6   3   7 3582.98 105.220   2
  -6  -3   7 3416.86 153.020   1
  -4  -3   7 44148.3 458.942   2
  -4   3   7 42565.4 303.723   1
  -4  -3   7 43681.4 507.631   1
   4  -3  -7 42528.0 252.100   1
  -4   3   7 43128.5 205.734   2
  -2  -3   7 3892.68 146.552   1
   2  -3  -7 3917.42 102.611   1
   0  -3  -7 3466.36 122.792   1
   0  -3   7 3453.40 139.463   3
   0   3  -7 3478.55 136.643   1
   0  -3   7 3604.07 141.263   1
  -2  -3  -7 33133.6 440.814   1
   2  -3   7 33420.9 413.005   3
  -2  -3  -7 33401.7 299.893   2
  -2   3  -7 33260.7 424.300   1
   2  -3   7 32797.1 441.425   1
   4  -3   7 30821.8 381.781   3
  -4  -3  -7 29756.5 369.247   2
   4  -3   7 30099.8 454.967   1
  -6  -3  -7 323.718 50.2685   2
   6  -3   7 344.956 57.3757   1
   8  -3   7 110.108 52.4771   1
  -8  -3  -7 35.1056 31.0601   2
 -10   3  -7 620.246 89.1570   2
  10   3   7 710.465 67.0820   3
 -10  -3  -7 694.415 87.7340   2
  10  -3   7 637.611 93.1412   1
 -12   3  -7 1841.62 167.366   2
 -12  -3  -7 1990.61 158.714   2
  12   3   7 1962.70 107.066   3
 -14   3  -7 44.5136 62.5798   2
 -14  -3  -7 64.5087 53.8049   2
 -16   3  -7 2087.21 204.551   2
 -16  -3  -7 2096.25 191.861   2
 -18   3  -7 249.315 94.4027   2
 -18  -3  -7 116.043 58.1951   2
 -19  -4   7 68.2502 44.7274   2
 -19   4   7 50.2206 46.9130   2
 -17  -4   7 176.677 65.3267   2
 -17   4   7 77.4754 44.0246   2
 -15  -4   7 222.465 60.9759   2
 -15   4   7 193.066 60.4439   2
 -13  -4   7 136.017 49.1028   2
 -13   4   7 192.912 23.3653   1
 -13   4   7 122.675 45.5221   2
 -13   4   7 148.500 21.6381   1
 -11  -4   7-0.63436 28.9395   2
 -11   4   7 39.9156 29.7348   2
  -9  -4   7 116.995 39.0717   2
  -9   4   7 164.279 32.5220   2
  -7  -4   7 362.854 53.7265   2
  -7  -4   7 342.154 57.6770   1
  -7   4   7 370.320 39.8095   2
  -5  -4   7-2.96299 25.6986   2
  -5  -4   7-12.5537 28.5343   1
  -5   4   7 18.1313 10.5523   2
  -3  -4   7 159.137 38.7017   1
   3  -4  -7 135.853 16.7677   1
   1  -4  -7 27623.3 327.120   1
  -1  -4   7 27008.3 410.941   1
   1  -4   7 269.821 45.7075   1
  -1  -4  -7 228.859 39.7726   1
  -1  -4  -7 297.002 17.2910   2
  -3  -4  -7 8697.78 162.986   2
   3  -4   7 8587.62 244.377   1
   5   4   7 55.9516 21.6793   2
   5  -4   7 39.1079 36.2070   1
  -5  -4  -7 15.6260 17.4632   2
   7  -4   7 2856.38 161.477   1
   7   4   7 2815.49 144.501   2
  -7  -4  -7 3037.67 146.211   2
   9  -4   7 297.797 60.4800   1
   9   4   7 210.185 50.3090   3
  -9  -4  -7 225.475 56.2568   2
  11   4   7 1739.35 116.892   3
  11  -4   7 1955.68 163.124   1
 -11   4  -7 1815.36 154.636   2
 -11  -4  -7 1994.93 151.159   2
 -13   4  -7 510.631 97.3412   2
 -13  -4  -7 693.194 104.680   2
 -15   4  -7 1737.25 179.467   2
 -15  -4  -7 2003.61 182.293   2
 -17   4  -7 637.317 121.357   2
 -17  -4  -7 772.119 119.706   2
 -18  -5   7 341.690 84.3139   2
 -18   5   7 361.469 88.8437   2
 -16  -5   7 106.054 46.5649   2
 -16   5   7 16.2673 41.3234   2
 -14  -5   7 620.694 91.7458   2
 -14   5   7 710.909 94.6938   2
 -12   5   7 2130.41 138.700   2
 -12  -5   7 1858.56 139.822   2
 -10  -5   7 11.6043 42.0985   2
 -10   5   7 72.6634 31.9492   2
  -8  -5   7 8112.58 248.812   2
  -8  -5   7 8559.64 290.285   1
  -8   5   7 8355.09 206.184   2
  -6  -5   7 290.489 45.3066   2
  -6   5   7 293.890 32.4472   2
  -6  -5   7 310.194 61.4949   1
  -4  -5   7 21.4729 25.9903   1
   2  -5  -7-15.5563 15.9568   1
  -2  -5   7 39.4200 26.4438   1
   0  -5  -7 1090.89 79.6478   1
   0  -5   7 1280.78 98.6731   1
  -2  -5  -7 262.866 22.8154   2
   2  -5   7 261.611 47.7417   1
   2   5   7 240.936 27.1874   2
   4   5   7 1012.11 69.2150   2
  -4  -5  -7 1031.29 62.1988   2
   4  -5   7 1063.49 92.1090   1
  -6  -5  -7 517.408 56.4659   2
   6   5   7 498.210 60.1653   2
   6  -5   7 448.336 65.1463   1
  -8  -5  -7 207.555 45.5045   2
   8   5   7 181.322 57.0973   3
   8  -5   7 121.523 46.6199   1
  10   5   7 1960.94 139.708   3
  10  -5   7 2006.34 158.059   1
 -10  -5  -7 2110.37 146.334   2
  12   5   7 372.514 65.3238   3
 -12   5  -7 320.295 77.2337   2
  12  -5   7 407.438 77.1263   1
 -12  -5  -7 437.869 81.8879   2
 -14   5  -7 477.603 93.3311   2
 -14  -5  -7 576.319 93.9960   2
 -16  -5  -7 76.3024 57.1246   2
 -16   5  -7 5.69800 59.8365   2
 -17  -6   7 340.669 85.0665   2
 -17   6   7 242.944 63.4608   2
 -15  -6   7 18.7678 34.0105   2
 -15   6   7 25.2436 35.7628   2
 -13  -6   7 159.183 51.4356   2
 -13   6   7 203.473 53.6252   2
 -11  -6   7 673.073 87.9647   2
 -11   6   7 704.231 79.7732   2
  -9  -6   7 10461.2 304.870   2
  -9   6   7 10613.2 257.532   2
  -9  -6   7 10229.8 344.249   1
  -7  -6   7 1759.20 122.375   2
  -7   6   7 1703.77 86.1373   2
  -7  -6   7 1464.98 127.966   1
  -5   6   7 1592.91 61.4686   2
  -5  -6   7 1648.64 127.304   1
  -5   6   7 1562.38 48.5219   2
  -3  -6   7 5669.81 221.437   1
   3  -6  -7 5179.33 111.019   1
   1  -6  -7 13073.0 259.974   1
  -1  -6   7 14385.1 339.885   1
   1  -6   7 205.421 42.8236   1
   1   6   7 167.765 21.1486   2
  -3  -6  -7 2184.64 75.9497   2
   3   6   7 2039.12 92.1570   2
   3  -6   7 2041.92 130.663   1
   5   6   7 1621.38 100.586   2
  -5  -6  -7 1660.46 85.1157   2
   5  -6   7 1764.51 126.388   1
   7  -6   7 1111.16 106.776   1
   7   6   7 1047.47 112.227   3
  -7  -6  -7 994.255 81.6970   2
  -9  -6  -7 13.0727 29.8556   2
   9   6   7 56.7644 48.6232   3
   9  -6   7-12.1741 32.3787   1
 -11  -6  -7 107.382 47.6068   2
  11  -6   7 141.771 56.2330   1
  11   6   7 7.31409 32.4470   3
 -13  -6  -7 191.984 61.4103   2
  13   6   7 166.343 56.3034   3
 -13   6  -7 310.518 82.2809   2
 -15  -6  -7 99.6587 46.7523   2
 -15   6  -7 321.727 79.9096   2
 -16  -7   7 123.049 55.9463   2
 -16   7   7 153.139 56.2662   2
 -14  -7   7-25.4577 47.9654   2
 -14   7   7-7.22022 32.9614   2
 -12  -7   7 116.880 53.2504   2
 -12   7   7 91.0523 36.3170   2
 -10  -7   7 71.0006 51.1520   1
 -10  -7   7 102.581 45.4126   2
 -10   7   7 37.9859 25.0437   2
  -8  -7   7-0.53533 44.6414   1
  -8   7   7 26.9667 18.8296   2
  -6  -7   7 50.4296 37.0649   1
  -6   7   7-22.0901 17.4305   2
  -4   7   7 1386.91 51.9982   2
  -4  -7   7 1357.39 120.087   1
  -4   7   7 1427.28 47.1499   2
   2  -7  -7 2962.64 113.710   1
  -2  -7   7 3135.44 173.302   1
   0  -7  -7 562.602 66.3609   1
   0   7   7 747.042 36.9212   2
   0  -7   7 710.513 82.3112   1
   2  -7   7 996.947 98.1009   1
   4  -7   7 4942.47 214.632   1
  -6  -7  -7 2771.82 115.981   2
   6   7   7 2451.59 177.686   3
   6  -7   7 2690.73 166.786   1
   8  -7   7 1504.74 135.014   1
   8   7   7 1370.04 139.827   3
  -8  -7  -7 1480.48 100.752   2
 -10  -7  -7-29.9258 30.5662   2
  10   7   7-24.7065 38.9747   3
  12  -7   7 934.263 122.068   1
  12   7   7 758.234 105.945   3
 -12  -7  -7 931.989 104.425   2
 -13  -8   7 497.360 95.3267   1
 -13  -8   7 380.751 72.1068   2
 -11  -8   7 11.1722 44.9635   1
 -11  -8   7 50.0336 34.0236   2
  -9  -8   7-6.74939 48.3163   1
  -7  -8   7 149.013 53.0771   1
  -5  -8   7 309.078 68.1045   1
  -3  -8   7 254.785 62.5283   1
  -1  -8   7 40.0105 30.0891   1
   1  -8   7 703.119 90.3794   1
   3  -8   7 691.424 89.5729   1
   5   8   7 931.245 124.787   3
   5  -8   7 1099.09 115.327   1
   7  -8   7 540.919 82.1201   1
   7   8   7 665.125 105.364   3
   9   8   7-49.0992 45.6527   3
   9  -8   7-18.8981 38.7660   1
  11   8   7 241.350 75.5736   3
 -10  -9   7 30.5324 51.4037   1
  -8  -9   7 39.1210 35.4092   1
  -6  -9   7 163.098 59.3081   1
  -4  -9   7 289.759 65.7440   1
  -2  -9   7 681.422 93.7409   1
   0  -9   7 226.853 62.6649   1
   2   9   7 338.674 82.4516   3
   2  -9   7 514.733 81.6952   1
   4   9   7 208.334 76.4292   3
   4  -9   7 152.747 43.2550   1
   6   9   7-58.2547 55.3820   3
   6  -9   7 64.7368 49.2600   1
   8   9   7 73.8954 57.2687   3
  -5 -10   7-11.7004 40.0787   1
  -3 -10   7 50.0831 38.2007   1
  -1  10   7-11.3933 55.3469   3
  -1 -10   7 35.2733 39.7035   1
   1 -10   7 106.292 50.1203   1
   1  10   7-41.4263 66.5733   3
   3 -10   7-7.49596 34.2793   1
   3  10   7 26.3292 64.9281   3
 -22   0   8 66.9799 55.0418   2
 -20   0   8 1514.79 159.639   2
 -18   0   8-2.36092 45.9560   2
 -16   0   8 147.769 52.6786   2
 -14   0   8 297.436 60.2511   2
 -12   0   8 21.5900 28.9273   2
 -10   0   8 275.335 50.0306   2
  -8   0   8 5897.31 171.867   1
  -8   0   8 5876.86 176.173   2
  -6   0   8 62111.3 505.707   1
   6   0  -8 62858.1 565.616   2
  -6   0   8 61779.6 489.585   2
  -4   0   8 4544.90 114.863   2
   4   0  -8 4445.43 132.018   1
  -4   0   8 4390.85 131.031   1
   4   0  -8 4317.59 128.651   2
   2   0  -8 12880.4 190.149   2
   2   0  -8 12779.7 224.635   1
  -2   0   8 12657.3 230.164   1
   0   0  -8 21919.9 312.014   1
   0   0   8 21750.8 326.967   1
   2   0   8 7092.96 207.575   1
   4   0   8 238.583 51.2821   1
   6   0   8 3554.44 182.389   1
  -6   0  -8 3667.01 165.853   2
  -8   0  -8 28.8913 30.4485   2
 -10   0  -8 22395.7 501.677   2
 -12   0  -8 363.575 81.9862   2
 -14   0  -8 1154.36 136.694   2
 -16   0  -8 19.6388 45.5444   2
 -18   0  -8 1117.99 157.645   2
 -21   1   8 33.1676 52.5755   2
 -21  -1   8-13.7511 45.2183   2
 -19  -1   8 293.038 83.8625   2
 -19   1   8 377.163 86.8105   2
 -17   1   8 1800.06 156.243   2
 -17  -1   8 1608.85 148.239   2
 -15   1   8 2438.82 164.280   2
 -15  -1   8 2369.48 162.713   2
 -13   1   8 1938.35 134.027   2
 -13  -1   8 1945.13 137.354   2
 -11   1   8 9634.42 263.763   2
 -11  -1   8 9449.24 269.275   2
  -9   1   8 807.950 62.0155   1
  -9   1   8 899.269 73.2647   2
  -9  -1   8 932.545 77.2288   2
   7  -1  -8 11227.9 244.785   2
  -7  -1   8 10833.0 242.949   1
  -7   1   8 11087.7 198.423   1
  -7   1   8 10965.3 213.944   2
  -7  -1   8 11000.2 234.044   2
  -5   1   8 84.3637 20.2889   2
   5   1  -8 59.4389 21.4595   2
   5  -1  -8 76.9460 18.4621   1
  -5  -1   8 61.5681 22.8731   2
  -5  -1   8 81.9339 28.8633   1
  -5   1   8 76.0591 21.0496   1
   5  -1  -8 77.4142 23.1012   2
   3   1  -8 4128.32 136.564   1
   3  -1  -8 4258.87 118.556   1
  -3  -1   8 4219.96 139.893   1
   3  -1  -8 4194.68 104.896   2
  -3   1   8 4215.52 122.550   1
   3   1  -8 4159.19 126.200   2
   1  -1  -8 20225.8 201.741   2
   1   1  -8 20283.5 266.382   2
   1  -1  -8 20815.9 284.317   1
  -1  -1   8 20683.3 315.832   1
  -1   1   8 20534.4 297.852   1
   1   1   8 26054.4 377.848   1
  -1  -1  -8 26375.9 356.711   1
   1  -1   8 26314.4 381.502   1
   3  -1   8 100929. 816.763   1
   3   1   8 100491. 832.436   1
   5  -1   8 5382.26 209.298   1
   5   1   8 5193.26 212.515   1
  -5  -1  -8 5096.04 181.852   2
   7  -1   8 6606.47 112.627   3
   7  -1   8 6552.28 254.945   1
  -7  -1  -8 6476.25 231.827   2
   9   1   8 2946.92 87.7225   3
   9  -1   8 3232.58 192.452   1
  -9   1  -8 2889.60 175.207   2
  -9  -1  -8 2933.30 171.873   2
 -11   1  -8 157.586 59.8514   2
 -11  -1  -8 151.497 47.5589   2
 -13   1  -8-28.6940 49.9133   2
 -13  -1  -8 37.3414 53.0638   2
 -15   1  -8 605.857 107.336   2
 -15  -1  -8 499.828 96.6747   2
 -17   1  -8 5.07545 48.6106   2
 -17  -1  -8-16.3853 57.6637   2
 -20  -2   8 421.261 96.0508   2
 -20   2   8 326.697 82.9909   2
 -18  -2   8 89.2015 52.6396   2
 -18   2   8 133.286 56.5596   2
 -16  -2   8 28.9331 43.3949   2
 -16   2   8-6.52115 40.7341   2
 -14   2   8 10191.8 320.376   2
 -14  -2   8 10127.7 323.649   2
 -12   2   8 6830.30 236.922   2
 -12  -2   8 6884.69 243.435   2
 -10   2   8 7194.72 162.697   1
 -10   2   8 7206.85 213.318   2
 -10  -2   8 7067.33 225.925   2
  -8   2   8 344.786 41.3846   2
  -8  -2   8 364.013 50.5003   2
  -8  -2   8 469.264 61.2962   1
  -8   2   8 387.917 35.0533   1
   8  -2  -8 381.791 48.5625   2
   6  -2  -8 32742.1 360.242   2
  -6  -2   8 32141.7 439.655   1
  -6   2   8 31972.1 289.956   1
  -6   2   8 32015.6 309.109   2
  -6  -2   8 32197.9 399.971   2
  -4   2   8 2255.18 58.4631   2
  -4  -2   8 2404.27 101.938   2
  -4  -2   8 2264.34 113.077   1
   4  -2  -8 2257.63 74.9837   2
   4  -2  -8 2307.52 77.7094   1
  -4   2   8 2130.06 80.7984   1
   2   2  -8 7522.10 180.680   2
  -2   2   8 7447.75 169.654   1
  -2  -2   8 7486.59 198.024   1
   2  -2  -8 7596.45 104.073   2
   2  -2  -8 7685.01 158.986   1
   0   2   8 14394.9 272.639   1
   0  -2   8 14135.0 279.546   1
   0  -2  -8 14344.7 254.182   1
  -2  -2  -8 45712.0 405.100   2
   2   2   8 47208.6 554.437   1
   2  -2   8 45051.6 533.561   1
  -2  -2  -8 46233.2 512.754   1
   4  -2   8 5153.65 143.873   3
  -4  -2  -8 5261.67 165.796   2
   4  -2   8 5179.27 195.314   1
   6  -2   8 2534.39 152.590   1
   6  -2   8 2503.26 90.6601   3
  -6  -2  -8 2582.00 133.975   2
  -8  -2  -8 140.854 42.7437   2
   8  -2   8 184.855 50.9137   1
  10   2   8 1012.34 67.0139   3
 -10   2  -8 1024.46 115.570   2
 -10  -2  -8 994.412 106.101   2
  10  -2   8 1084.69 119.074   1
 -12   2  -8 43.6866 47.3394   2
 -12  -2  -8-31.7481 42.9491   2
 -14   2  -8 566.660 100.419   2
 -14  -2  -8 677.471 107.980   2
 -16   2  -8-46.3480 57.0529   2
 -16  -2  -8 118.636 66.7682   2
 -18   2  -8-13.1245 63.0574   2
 -18  -2  -8-65.1325 58.2068   2
 -21  -3   8 9.17369 59.8455   2
 -21   3   8 70.0907 59.1049   2
 -19  -3   8 284.054 81.5282   2
 -19   3   8 234.627 72.5276   2
 -17  -3   8 579.903 97.1404   2
 -17   3   8 590.985 95.2970   2
 -15  -3   8 374.238 72.4938   2
 -15   3   8 537.234 85.6860   2
 -13   3   8 6982.70 168.501   1
 -13   3   8 6852.11 250.246   2
 -13  -3   8 6602.07 254.728   2
 -11   3   8 2223.35 127.755   2
 -11   3   8 2154.77 79.6840   1
 -11  -3   8 2085.39 132.612   2
  -9  -3   8 11.1650 26.9605   2
  -9  -3   8-17.6456 24.7739   1
   9  -3  -8 29.7239 21.2914   2
  -9   3   8 3.73240 10.1517   1
  -9   3   8 11.8968 21.2588   2
  -7  -3   8 10817.1 254.124   2
   7  -3  -8 10408.5 207.054   2
  -7  -3   8 10742.3 283.264   1
  -7   3   8 10724.5 193.543   2
  -7   3   8 10473.4 135.128   1
  -5   3   8 128.240 15.3498   2
   5  -3  -8 149.906 17.5104   1
  -5  -3   8 187.825 36.3456   2
  -5  -3   8 164.091 37.6976   1
  -5   3   8 120.642 19.2513   1
  -3   3   8 289.621 33.7272   1
   3  -3  -8 284.977 26.8730   1
  -3  -3   8 261.538 45.5210   1
  -1  -3   8 2050.33 113.665   1
   1  -3  -8 2171.04 93.4032   1
  -1  -3  -8 8042.27 211.670   1
   1  -3   8 7730.80 210.950   3
  -1  -3  -8 8006.73 125.964   2
   1  -3   8 8169.34 226.653   1
  -3  -3  -8 2653.77 102.814   2
   3  -3   8 2510.12 116.116   3
   3  -3   8 2642.87 138.109   1
   5  -3   8 1992.93 128.827   1
   5  -3   8 2015.83 99.2413   3
  -5  -3  -8 2046.53 110.149   2
   7  -3   8 2846.38 167.766   1
  -7  -3  -8 3013.27 153.033   2
   9   3   8 26.4326 20.9942   3
   9  -3   8-10.8721 33.1329   1
  -9  -3  -8 76.3532 40.3798   2
 -11  -3  -8 791.700 102.279   2
  11   3   8 908.001 75.0669   3
 -11   3  -8 795.332 110.366   2
  11  -3   8 814.497 109.469   1
 -13   3  -8 288.128 87.7302   2
 -13  -3  -8 226.419 63.7526   2
 -15   3  -8 746.987 126.209   2
 -15  -3  -8 911.717 128.005   2
 -17   3  -8 756.348 132.783   2
 -17  -3  -8 559.887 110.351   2
 -20  -4   8 262.677 77.7324   2
 -20   4   8 246.684 77.6199   2
 -18   4   8 1193.22 136.603   2
 -18  -4   8 940.831 118.731   2
 -16  -4   8 262.598 64.8411   2
 -16   4   8 319.424 66.6034   2
 -14  -4   8 370.778 75.4059   2
 -14   4   8 280.259 29.9031   1
 -14   4   8 248.487 59.3453   2
 -12  -4   8 507.992 74.9424   2
 -12   4   8 542.346 72.4153   2
 -12   4   8 511.232 23.6090   1
 -12   4   8 484.943 25.9702   1
 -10   4   8 2067.53 115.234   2
 -10  -4   8 2083.41 132.280   2
  -8  -4   8 48.0298 34.2584   2
  -8  -4   8 37.1751 27.2332   1
  -8   4   8 36.8388 19.7676   2
  -6   4   8 50.3153 13.5557   2
  -6  -4   8 36.9630 22.5684   2
  -6  -4   8 50.4884 34.1601   1
  -4  -4   8-8.43343 25.0243   1
   4  -4  -8 1.71410 6.97360   1
  -2  -4   8 8035.13 235.240   1
   2  -4  -8 7986.42 164.429   1
   0  -4  -8 857.496 68.5591   1
   0  -4   8 911.924 80.5035   1
  -2  -4  -8 691.786 39.1427   2
   2  -4   8 690.289 73.6063   1
   4  -4   8 36.8711 35.4295   1
  -4  -4  -8 25.7883 14.8478   2
   6  -4   8 427.633 66.9973   1
  -6  -4  -8 439.212 54.3531   2
   8  -4   8 2099.15 151.245   1
  -8  -4  -8 1737.96 121.966   2
  10   4   8 2540.93 141.658   3
  10  -4   8 2797.09 191.502   1
 -10  -4  -8 2675.10 169.224   2
  12   4   8 931.765 85.9053   3
 -12   4  -8 779.182 110.538   2
 -12  -4  -8 819.523 109.051   2
 -14   4  -8 887.698 135.663   2
 -14  -4  -8 1019.13 127.736   2
 -16   4  -8 294.146 96.8554   2
 -16  -4  -8 263.944 80.4006   2
 -19  -5   8 21.4730 39.8425   2
 -19   5   8 106.482 55.3483   2
 -17  -5   8 3.74472 43.3286   2
 -17   5   8 51.2559 44.4911   2
 -15  -5   8 316.520 74.0343   2
 -15   5   8 132.831 46.6549   2
 -13  -5   8 37.6155 29.9618   2
 -13   5   8 26.2253 34.8580   2
 -11   5   8 8846.95 255.435   2
 -11  -5   8 8923.30 287.634   2
  -9  -5   8 13876.1 337.638   2
  -9  -5   8 13741.5 384.933   1
  -9   5   8 14415.9 278.173   2
  -7  -5   8 13.2163 28.8529   2
  -7  -5   8-20.5075 29.7649   1
  -7   5   8 73.2485 19.4235   2
  -5  -5   8 924.624 91.4436   1
  -3  -5   8 4436.51 190.272   1
   3  -5  -8 4555.65 105.933   1
   1  -5  -8 2806.12 115.995   1
  -1  -5   8 3126.63 158.306   1
  -1  -5  -8 3780.32 161.069   1
   1  -5   8 3800.43 172.835   1
  -3  -5  -8 94.1629 18.2439   2
   3  -5   8 177.312 46.3517   1
  -5  -5  -8 14.0008 17.3318   2
   5  -5   8 9.81477 37.9759   1
  -7  -5  -8 15.0013 25.1252   2
   7  -5   8-32.9470 37.7079   1
  -9  -5  -8 35.8630 32.1857   2
   9   5   8 56.1457 39.7453   3
   9  -5   8 72.3849 44.7121   1
  11   5   8 325.549 60.3658   3
 -11  -5  -8 339.145 68.3496   2
  13   5   8 49.6188 31.3307   3
 -13   5  -8 17.8177 48.0328   2
 -13  -5  -8 126.015 58.9493   2
 -15   5  -8 13.1770 41.4275   2
 -15  -5  -8 49.1078 44.1302   2
 -18  -6   8 766.409 114.311   2
 -18   6   8 581.287 95.1912   2
 -16  -6   8-0.96950 39.1392   2
 -16   6   8 215.494 59.6133   2
 -14  -6   8 422.220 89.1757   2
 -14   6   8 316.117 58.5738   2
 -12  -6   8-20.6355 35.2371   1
 -12  -6   8-79.2438 46.2198   2
 -12   6   8 36.3587 37.1724   2
 -10  -6   8-1.90597 44.3149   1
 -10  -6   8 15.3756 31.1456   2
 -10   6   8 28.1230 24.5865   2
  -8  -6   8 22.2753 38.1326   2
  -8  -6   8-18.3074 37.4695   1
  -8   6   8 52.1700 20.7720   2
  -6   6   8 318.812 25.6274   2
  -6  -6   8 324.354 65.4153   1
  -6   6   8 336.602 20.3990   2
  -4  -6   8 9608.93 299.450   1
  -2  -6   8 5885.37 226.864   1
   2  -6  -8 5607.40 149.558   1
   0  -6  -8 3093.74 140.166   1
   0  -6   8 3409.40 171.823   1
   2  -6   8 67.1510 34.5050   1
  -4  -6  -8 275.537 30.8665   2
   4  -6   8 345.021 61.4803   1
  -6  -6  -8 579.856 56.8402   2
   6  -6   8 619.205 86.9332   1
  -8  -6  -8 444.550 60.5148   2
   8   6   8 370.433 73.1525   3
   8  -6   8 397.327 76.6177   1
 -10  -6  -8-8.25767 31.7324   2
  10  -6   8-24.8581 41.5076   1
  10   6   8-11.5636 39.3523   3
 -12  -6  -8 204.855 59.8800   2
  12  -6   8 205.755 72.3237   1
  12   6   8 263.661 66.2098   3
 -12   6  -8 77.2106 43.4044   2
 -14  -6  -8 24.0782 42.7278   2
 -14   6  -8 52.7757 51.0340   2
 -15  -7   8-8.07514 37.7480   2
 -13  -7   8 289.642 84.7689   1
 -13  -7   8 324.280 67.0259   2
 -13   7   8 256.994 56.6019   2
 -11  -7   8 58.7952 49.9200   1
 -11  -7   8 133.616 52.1982   2
 -11   7   8 67.7994 28.3577   2
  -9  -7   8 265.038 71.6832   1
  -9   7   8 210.434 35.4980   2
  -7   7   8 319.757 32.4982   2
  -7  -7   8 189.496 53.2472   1
  -5  -7   8 92.1179 45.5860   1
   3  -7  -8 2339.75 73.1180   1
  -3  -7   8 2161.23 151.388   1
  -1  -7   8 78.1669 45.9429   1
   1  -7   8 480.158 76.0488   1
   3  -7   8 488.535 74.7828   1
  -5  -7  -8 164.650 30.7102   2
   5  -7   8 93.6492 42.1614   1
   7  -7   8 26.1226 39.6412   1
   7   7   8 95.9621 56.4296   3
  -7  -7  -8 44.5267 21.9376   2
  -9  -7  -8 19.1528 27.9884   2
   9  -7   8 78.1537 44.9287   1
   9   7   8 12.8317 40.3676   3
 -11  -7  -8 79.2352 34.9122   2
  11   7   8 91.5564 44.6039   3
  11  -7   8 7.73365 45.1735   1
 -13  -7  -8 326.560 69.6679   2
  13   7   8 221.693 64.8046   3
 -14  -8   8 2.08247 54.0543   1
 -14  -8   8-20.7149 48.5424   2
 -12  -8   8 179.385 62.5358   1
 -12  -8   8 252.954 68.7572   2
 -10  -8   8 156.271 65.7637   1
  -8  -8   8-82.8491 53.0658   1
  -6  -8   8-19.2298 42.5922   1
  -4  -8   8 983.386 110.907   1
  -2  -8   8 39.6942 44.9008   1
   0  -8   8 138.604 49.4795   1
   2  -8   8 301.633 56.4852   1
   4  -8   8 112.771 47.8402   1
   6   8   8 34.2562 50.4111   3
   6  -8   8 27.6925 39.1930   1
   8   8   8 68.0671 50.1888   3
   8  -8   8-0.24042 37.0915   1
  10  -8   8 10.1098 42.3510   1
  10   8   8 81.3804 49.4082   3
 -11  -9   8 24.5012 38.1900   1
  -9  -9   8 226.851 81.2925   1
  -7  -9   8 177.040 66.7790   1
  -5  -9   8 49.8038 48.7194   1
  -3  -9   8 216.502 65.8696   1
  -1  -9   8 169.598 54.0863   1
   1  -9   8 135.166 55.9098   1
   3   9   8 258.717 80.5949   3
   3  -9   8 231.120 61.0042   1
   5   9   8-76.0110 42.1474   3
   5  -9   8 80.6406 48.0850   1
   7  -9   8 127.230 52.3010   1
   7   9   8 64.1912 51.6890   3
  -4 -10   8 43.3684 52.0231   1
  -2 -10   8 85.9676 48.9716   1
   0 -10   8 204.954 61.5310   1
   0  10   8 254.845 85.4363   3
   2 -10   8 59.4962 36.9453   1
   2  10   8-13.2506 68.1787   3
 -21   0   9-34.8034 52.6684   2
 -19   0   9 140.435 69.0283   2
 -17   0   9 58.6041 53.7697   2
 -15   0   9 9.32207 33.3381   2
 -13   0   9 80.8401 40.5014   2
 -11   0   9-48.3336 30.4301   2
 -11   0   9-47.8719 30.2304   1
  -9   0   9 9.45420 25.4161   2
  -9   0   9 5.00103 19.4582   1
  -7   0   9 4.47811 19.7579   2
  -7   0   9 28.5818 21.2429   1
   7   0  -9 9.42437 18.2865   2
   5   0  -9 15.6756 18.4360   2
  -5   0   9-6.04731 16.2648   2
   5   0  -9 11.4415 15.0868   1
  -5   0   9 2.18642 18.0097   1
  -3   0   9 18.5803 21.1602   1
   3   0  -9-2.76051 12.2586   2
   3   0  -9 26.8341 14.9153   1
   1   0  -9-2.69764 12.1334   2
  -1   0   9-5.07959 20.0216   1
   1   0  -9 35.5008 24.0338   1
   1   0   9-7.41819 27.2897   1
   3   0   9 32.7792 26.6838   1
   5   0   9-45.5467 35.1047   1
   7   0   9 22.5030 30.0325   1
  -7   0  -9 10.4556 35.4173   2
  -9   0  -9 86.0961 51.9714   2
 -11   0  -9 16.4467 46.7010   2
 -13   0  -9 53.8364 61.0995   2
 -15   0  -9 9.94633 50.8424   2
 -17   0  -9 107.979 66.2411   2
 -20   1   9-68.6915 57.9497   2
 -20  -1   9 48.4140 46.1674   2
 -18   1   9 74.3466 50.1495   2
 -18  -1   9 134.693 52.0556   2
 -16   1   9 2838.38 182.453   2
 -16  -1   9 2966.97 187.835   2
 -14   1   9 790.306 90.2959   2
 -14  -1   9 976.348 103.012   2
 -12   1   9 173.365 44.2796   2
 -12  -1   9 105.933 36.5852   2
 -12   1   9 173.442 38.2431   1
 -10  -1   9 1385.62 103.029   1
 -10   1   9 1376.85 84.3617   1
 -10   1   9 1387.10 96.3685   2
 -10  -1   9 1402.11 99.4314   2
   8  -1  -9 5059.99 177.729   2
  -8  -1   9 5002.26 176.095   1
  -8   1   9 5011.13 144.527   1
  -8   1   9 4743.46 151.235   2
  -8  -1   9 4895.83 166.050   2
  -6  -1   9 37718.1 410.859   2
   6  -1  -9 39367.7 429.480   2
  -6  -1   9 38704.4 456.970   1
  -6   1   9 37700.2 378.777   1
  -6   1   9 37833.7 356.851   2
  -4   1   9 2131.01 72.0349   2
   4   1  -9 2213.41 107.126   1
   4  -1  -9 2190.50 90.9496   1
  -4  -1   9 2056.25 102.273   1
   4  -1  -9 1909.05 81.7812   2
  -4   1   9 2257.01 96.2484   1
   4   1  -9 2105.01 98.7675   2
   2   1  -9 1506.54 78.5450   2
   2   1  -9 1544.05 88.9988   1
   2  -1  -9 1504.58 78.5705   1
  -2  -1   9 1356.17 85.6691   1
  -2   1   9 1453.30 81.9047   1
   2  -1  -9 1624.74 63.6927   2
   0   1   9 21471.0 346.211   1
   0  -1  -9 22767.5 335.606   1
   0  -1   9 21702.7 355.857   1
   2   1   9 168784. 1079.63   1
   2  -1   9 173491. 1079.61   1
   4   1   9 96.3645 42.0836   1
   4  -1   9 29.8287 35.4295   1
   6  -1   9 2340.26 152.724   1
  -6  -1  -9 2234.34 132.007   2
   8  -1   9 1189.49 44.6373   3
   8  -1   9 1349.62 129.904   1
  -8   1  -9 1240.29 115.954   2
  -8  -1  -9 1257.44 110.465   2
  10   1   9 5101.47 105.041   3
 -10   1  -9 4498.46 234.511   2
 -10  -1  -9 4941.99 238.183   2
 -12   1  -9 269.410 68.8772   2
 -12  -1  -9 308.139 80.2662   2
 -14   1  -9-8.14953 47.5854   2
 -14  -1  -9-24.8391 56.3874   2
 -16   1  -9-11.3595 40.0493   2
 -16  -1  -9 52.1227 54.2679   2
 -18   1  -9 175.924 78.9072   2
 -18  -1  -9 59.3343 58.1642   2
 -21   2   9 38.2532 49.0544   2
 -21  -2   9 43.7733 60.0596   2
 -19  -2   9-37.0719 60.0219   2
 -19   2   9-4.28759 45.3664   2
 -17  -2   9 119.220 62.0561   2
 -17   2   9 39.4972 38.0158   2
 -15   2   9 2658.75 172.152   2
 -15  -2   9 2864.44 180.634   2
 -13  -2   9 528.364 78.1730   2
 -13   2   9 504.888 58.9629   1
 -13   2   9 449.378 72.7126   2
 -11   2   9 207.859 46.3631   2
 -11  -2   9 109.055 35.8093   2
 -11   2   9 160.330 30.1606   1
   9  -2  -9 4940.93 180.273   2
  -9  -2   9 4959.99 196.548   1
  -9   2   9 4825.60 130.227   1
  -9   2   9 4751.40 157.732   2
  -9  -2   9 4787.67 180.560   2
   7  -2  -9 6253.97 174.694   2
  -7  -2   9 6222.85 205.798   1
  -7   2   9 6415.84 142.453   1
  -7   2   9 6525.89 152.775   2
  -7  -2   9 6287.82 188.339   2
  -5   2   9 150.906 18.5792   2
  -5  -2   9 245.639 45.0643   2
   5  -2  -9 184.313 25.8093   1
  -5   2   9 169.796 26.5100   1
  -5  -2   9 266.053 56.6372   1
   5  -2  -9 171.491 26.4939   2
   3  -2  -9 15048.7 179.092   2
   3  -2  -9 15490.5 231.978   1
  -3  -2   9 15197.2 297.635   1
  -3   2   9 14734.4 245.903   1
   1  -2  -9 5621.29 94.8585   2
  -1   2   9 5818.68 173.931   1
  -1  -2   9 5779.65 186.259   1
   1  -2  -9 5963.02 163.057   1
   1   2   9 701.977 70.5080   1
   1  -2   9 707.862 71.7253   1
  -1  -2  -9 662.995 62.9898   1
   3   2   9 904.387 87.3186   1
  -3  -2  -9 943.050 68.4533   2
   3  -2   9 951.713 87.2972   1
   5  -2   9 1193.69 105.057   1
   5  -2   9 1209.97 71.4975   3
  -5  -2  -9 1260.29 92.3332   2
   7  -2   9 1538.93 129.301   1
   7  -2   9 1364.32 66.1646   3
  -7  -2  -9 1350.79 108.038   2
   9  -2   9 534.483 88.1988   1
  -9  -2  -9 536.412 79.4009   2
 -11   2  -9 39.4861 45.3464   2
  11   2   9-3.39891 17.7038   3
 -11  -2  -9-52.7009 39.4658   2
 -13   2  -9 250.797 81.2268   2
 -13  -2  -9 251.139 76.4002   2
 -15   2  -9 183.500 79.6576   2
 -15  -2  -9 84.3626 61.1823   2
 -17   2  -9 6.26228 56.4031   2
 -17  -2  -9 53.9234 71.4987   2
 -20  -3   9 0.28924 48.3097   2
 -20   3   9-1.16079 46.6773   2
 -18  -3   9 363.990 79.7831   2
 -18   3   9 313.190 72.6377   2
 -16  -3   9 562.962 88.0472   2
 -16   3   9 615.305 62.3954   1
 -16   3   9 627.849 91.4945   2
 -14   3   9 1130.63 72.1553   1
 -14   3   9 1022.75 101.860   2
 -14  -3   9 1029.17 108.777   2
 -12  -3   9 66.3324 34.4364   2
 -12   3   9 129.561 24.4077   1
 -12   3   9 130.497 38.7543   2
  10  -3  -9 1198.59 92.2570   2
 -10  -3   9 1196.32 109.032   1
 -10   3   9 1314.26 89.7107   2
 -10   3   9 1225.46 57.5421   1
 -10  -3   9 1315.82 102.634   2
   8  -3  -9 1150.16 76.5213   2
  -8  -3   9 1306.39 105.278   1
  -8   3   9 1287.51 73.2410   2
  -8   3   9 1205.22 53.9290   1
  -8  -3   9 1171.77 90.0775   2
  -6  -3   9 17428.6 323.337   2
   6  -3  -9 17027.9 233.361   2
  -6  -3   9 17707.9 358.988   1
  -6   3   9 17440.6 193.995   2
  -6   3   9 17440.7 214.626   1
  -4   3   9 1323.07 70.4928   1
  -4  -3   9 1298.08 96.1955   1
   4  -3  -9 1281.56 58.8731   1
  -2   3   9-7.82926 16.9185   1
  -2  -3   9-6.78231 31.4210   1
   0  -3  -9 7659.56 102.435   2
   0  -3   9 7155.21 221.644   1
   0  -3  -9 7394.41 198.331   1
   2  -3   9 116.142 32.8352   3
   2  -3   9 132.181 39.4053   1
  -2  -3  -9 74.9466 19.0373   2
   4  -3   9 1185.62 81.1947   3
  -4  -3  -9 1269.15 83.0504   2
   4  -3   9 1163.68 103.444   1
   6  -3   9 7751.06 273.984   1
   6  -3   9 7379.06 189.268   3
  -6  -3  -9 7829.26 235.321   2
   8  -3   9 299.528 68.4766   1
  -8  -3  -9 268.025 57.2486   2
  10   3   9 21.7252 21.2544   3
  10  -3   9 39.4620 40.8241   1
 -10  -3  -9 74.0656 49.1454   2
  12   3   9 602.224 61.0706   3
 -12   3  -9 492.810 96.0441   2
 -12  -3  -9 638.667 104.114   2
 -14   3  -9 4727.69 286.692   2
 -14  -3  -9 4824.15 274.964   2
 -16   3  -9 423.314 108.353   2
 -16  -3  -9 461.145 95.8666   2
 -19  -4   9 625.752 98.6591   2
 -19   4   9 637.106 102.279   2
 -17  -4   9 171.044 58.9287   2
 -17   4   9 154.634 49.9817   2
 -15  -4   9 542.114 87.9994   2
 -15   4   9 637.560 83.8515   2
 -13  -4   9 20.0448 41.1975   2
 -13   4   9-3.13593 8.69105   1
 -13   4   9 40.4224 31.1048   2
 -11  -4   9 3232.56 190.879   1
 -11   4   9 3394.26 152.594   2
 -11  -4   9 3469.99 176.707   2
  -9  -4   9 1960.04 125.371   2
  -9  -4   9 1619.37 126.988   1
  -9   4   9 1838.84 93.7677   2
  -7   4   9 37.3492 11.5985   2
  -7  -4   9 75.6849 33.4054   2
  -7  -4   9 68.2861 30.0458   1
   5  -4  -9 6055.80 98.6684   1
  -5  -4   9 6293.82 224.874   1
  -3  -4   9 846.341 84.7475   1
   3  -4  -9 960.485 54.2076   1
  -1  -4   9 1463.41 105.916   1
   1  -4  -9 1521.25 85.6850   1
   1  -4   9 83.5379 31.8364   1
  -3  -4  -9 1892.83 80.9351   2
   3  -4   9 1831.32 124.960   1
   5  -4   9 365.074 60.5293   1
  -5  -4  -9 325.860 47.5997   2
   7  -4   9 4851.52 231.543   1
  -7  -4  -9 5005.03 195.246   2
   9  -4   9 96.9058 49.5886   1
  -9  -4  -9 64.2636 37.4392   2
  11   4   9 19.6055 28.0002   3
  11  -4   9 40.9639 47.2890   1
 -11  -4  -9 130.654 53.6226   2
  13   4   9 77.0565 32.7172   3
 -13   4  -9 2.80804 61.7691   2
 -13  -4  -9 6.58424 47.2621   2
 -15   4  -9 30.4020 66.3070   2
 -15  -4  -9-1.17576 60.3275   2
 -18   5   9 1332.18 139.181   2
 -18  -5   9 1193.56 136.513   2
 -16  -5   9 365.451 72.1323   2
 -16   5   9 462.381 77.5824   2
 -14  -5   9 67.9146 44.0075   2
 -14   5   9 83.4633 43.1688   2
 -12  -5   9 1129.82 125.794   1
 -12   5   9 1251.01 100.995   2
 -12  -5   9 1095.78 108.927   2
 -10  -5   9 4843.88 210.222   2
 -10  -5   9 4927.89 239.933   1
 -10   5   9 4993.84 168.297   2
  -8  -5   9 14.0586 33.4387   2
  -8  -5   9 23.6455 32.9604   1
  -8   5   9-6.74749 17.1463   2
  -6  -5   9 2.70932 30.3748   1
  -4  -5   9 24.5974 35.1831   1
   4  -5  -9 49.3006 12.7914   1
   2  -5  -9 92.6668 21.9403   1
  -2  -5   9 110.800 41.0561   1
   0  -5  -9 5049.23 176.801   1
   0  -5   9 5254.78 209.256   1
   2  -5   9 30.3063 29.5196   1
  -2  -5  -9-3.12899 6.65582   2
  -4  -5  -9 2041.45 87.7860   2
   4  -5   9 2005.98 138.229   1
   6  -5   9 112.886 44.8652   1
  -6  -5  -9 205.769 36.2672   2
   8  -5   9 154.831 59.4595   1
  -8  -5  -9 147.376 43.4218   2
  10   5   9 14.8870 30.2922   3
  10  -5   9 76.5197 50.8370   1
 -10  -5  -9 0.09192 32.9518   2
 -12   5  -9 25.6323 50.8756   2
  12  -5   9 107.062 60.2935   1
  12   5   9 74.3526 37.7591   3
 -12  -5  -9 47.6058 45.4363   2
 -14   5  -9 36.7526 61.8561   2
 -14  -5  -9-14.0298 47.2754   2
 -17  -6   9 218.622 70.1449   2
 -17   6   9 212.720 62.2765   2
 -15  -6   9 131.449 50.2429   2
 -15   6   9 134.716 45.3135   2
 -13  -6   9 118.567 48.5223   2
 -13  -6   9 111.949 55.7771   1
 -13   6   9 173.085 51.7181   2
 -11  -6   9 1257.89 118.117   2
 -11  -6   9 1152.65 128.316   1
 -11   6   9 1133.03 88.5988   2
  -9  -6   9 1037.13 102.890   2
  -9  -6   9 897.341 110.400   1
  -9   6   9 1033.95 68.3083   2
  -7   6   9 1865.41 42.4700   2
  -7  -6   9 1876.53 145.522   1
  -7   6   9 1878.44 50.7296   2
  -5  -6   9 1415.34 122.206   1
  -3  -6   9 9406.15 298.631   1
   3  -6  -9 9136.40 159.913   1
  -1  -6   9 5748.42 231.764   1
   1  -6  -9 5223.42 167.866   1
   1  -6   9 1821.44 132.964   1
   3  -6   9 156.086 46.9417   1
  -5  -6  -9 88.7251 19.9397   2
   5  -6   9 92.2527 31.9859   1
  -7  -6  -9 36.5696 21.3108   2
   7  -6   9 35.3896 41.6619   1
  -9  -6  -9 47.1037 30.9590   2
   9  -6   9 91.6402 51.6593   1
   9   6   9 6.78019 35.2154   3
 -11  -6  -9 179.328 50.1553   2
  11   6   9 170.928 51.1954   3
  11  -6   9 205.465 67.1554   1
 -13  -6  -9 92.4840 50.1453   2
  13   6   9 24.4249 38.2547   3
 -13   6  -9 32.6366 57.0551   2
 -16  -7   9 111.836 62.1778   1
 -16  -7   9 53.7338 59.1907   2
 -14  -7   9 144.525 54.9828   2
 -14  -7   9 68.1008 53.7509   1
 -12  -7   9 170.718 64.0343   2
 -12  -7   9 182.749 70.0873   1
 -10  -7   9 47.8621 44.8355   2
 -10  -7   9 35.3955 48.4404   1
  -8  -7   9 52.0459 44.7968   1
  -6  -7   9 54.7756 38.3724   1
  -4  -7   9 60.0742 49.5718   1
  -2  -7   9 5168.60 235.113   1
   0  -7   9 791.334 95.7796   1
   2  -7   9 494.022 73.6965   1
   4  -7   9 1761.03 142.751   1
   6  -7   9-3.51799 35.3175   1
   8   7   9 93.2958 59.4038   3
   8  -7   9-12.0750 42.1261   1
  10  -7   9 107.474 59.0286   1
  10   7   9 143.606 60.1271   3
  12   7   9 357.431 77.9886   3
  12  -7   9 229.050 70.1816   1
 -13  -8   9 56.9229 39.7017   2
 -13  -8   9-0.15244 41.3081   1
 -11  -8   9 10.8681 44.8629   1
  -9  -8   9-15.1607 35.1898   1
  -7  -8   9 42.7818 43.9707   1
  -5  -8   9 6.66932 40.3000   1
  -3  -8   9 809.862 106.344   1
  -1  -8   9-10.2310 38.9767   1
   1  -8   9 86.9404 41.8824   1
   3  -8   9 268.961 65.0003   1
   5  -8   9 1229.21 127.323   1
   7  -8   9 476.926 88.8124   1
   7   8   9 404.738 91.4566   3
   9   8   9-4.32587 46.8652   3
   9  -8   9-0.81802 41.5488   1
 -10  -9   9 35.9679 50.9892   1
  -8  -9   9 63.9945 40.1143   1
  -6  -9   9 153.362 58.7697   1
  -4  -9   9 70.9040 47.4464   1
  -2  -9   9-13.3945 38.3503   1
   0  -9   9 158.178 57.6380   1
   2  -9   9 717.788 100.732   1
   4   9   9 246.244 80.5145   3
   4  -9   9 383.358 77.2108   1
   6   9   9 169.122 70.7761   3
   6  -9   9 191.337 62.5442   1
 -20   0  10 3752.76 242.387   2
 -18   0  10 1506.79 146.990   2
 -16   0  10 2133.42 157.097   2
 -14   0  10 247.151 52.9422   2
 -12   0  10 8733.01 253.430   1
 -12   0  10 8687.49 264.210   2
 -10   0  10 1171.06 88.4168   1
 -10   0  10 1184.11 90.9867   2
  -8   0  10 9635.91 229.364   1
  -8   0  10 9630.69 222.866   2
   6   0 -10 8.27211 17.7986   2
  -6   0  10 18.1661 14.5375   2
  -6   0  10 0.32214 19.8986   1
   4   0 -10 15505.7 277.866   1
  -4   0  10 15288.0 276.243   1
   4   0 -10 15113.8 255.401   2
   2   0 -10 28330.7 316.146   2
   2   0 -10 28617.7 380.879   1
  -2   0  10 27532.2 389.429   1
   0   0  10 143488. 950.685   1
   2   0  10 43100.1 568.570   1
   4   0  10 791.815 85.8682   1
   6   0  10 16.4428 38.4113   1
   8   0  10 1473.11 137.889   1
  -8   0 -10 1588.62 128.834   2
 -10   0 -10 5564.15 263.141   2
 -12   0 -10 312.959 75.8157   2
 -14   0 -10 224.608 76.8747   2
 -16   0 -10-73.4406 70.3424   2
 -21   1  10 113.775 56.6408   2
 -21  -1  10 25.1934 51.3436   2
 -19   1  10 1347.61 142.202   2
 -19  -1  10 1499.49 154.789   2
 -17   1  10 340.806 71.1138   2
 -17  -1  10 311.257 69.8910   2
 -15   1  10 1040.20 93.4753   1
 -15   1  10 1095.28 113.433   2
 -15  -1  10 1081.31 110.850   2
 -13  -1  10 762.783 88.9691   1
 -13   1  10 732.717 74.9192   1
 -13   1  10 906.162 93.6867   2
 -13  -1  10 792.854 92.8060   2
 -11  -1  10 6954.56 233.574   1
 -11   1  10 6899.58 198.088   1
 -11   1  10 6705.32 216.134   2
 -11  -1  10 6988.83 228.861   2
  -9  -1  10 1393.47 100.480   1
  -9   1  10 1471.54 85.0894   1
  -9   1  10 1454.17 89.6391   2
  -9  -1  10 1525.57 97.8114   2
   7  -1 -10 17590.5 316.194   2
  -7  -1  10 16832.3 320.739   1
  -7   1  10 17142.8 274.802   1
  -7   1  10 17378.8 263.867   2
  -7  -1  10 17201.2 296.293   2
  -5   1  10 34881.3 322.361   2
  -5  -1  10 34218.7 391.297   2
   5  -1 -10 35652.3 392.241   1
  -5  -1  10 34735.3 441.993   1
   5  -1 -10 35957.6 389.920   2
  -5   1  10 34748.3 395.152   1
  -3  -1  10 388.379 51.3034   1
  -3   1  10 348.567 43.9913   1
   3  -1 -10 454.557 46.1123   1
   3  -1 -10 402.951 37.6437   2
   3   1 -10 426.999 45.2581   2
   1  -1 -10 24589.6 261.188   2
   1   1 -10 23785.7 321.254   2
   1  -1 -10 24764.1 352.817   1
  -1  -1  10 24423.0 387.809   1
  -1   1  10 24713.5 375.815   1
   1   1  10 38021.3 511.199   1
   1  -1  10 39177.8 523.601   1
   3  -1  10 5674.51 215.844   1
   3   1  10 5604.86 217.602   1
   5  -1  10 604.564 81.2951   1
   5   1  10 558.828 82.8942   1
  -5  -1 -10 507.584 64.3485   2
  -7  -1 -10 136.225 42.0919   2
   7  -1  10 253.446 62.8833   1
   9  -1  10 260.738 67.8656   1
  -9   1 -10 241.723 64.7537   2
  -9  -1 -10 152.453 45.5617   2
 -11   1 -10 460.846 90.5542   2
 -11  -1 -10 355.745 76.3968   2
 -13   1 -10-31.1635 37.6153   2
 -13  -1 -10 101.936 62.5220   2
 -15   1 -10 204.039 75.5057   2
 -15  -1 -10 226.329 81.1849   2
 -17   1 -10 185.899 76.6327   2
 -17  -1 -10 54.3522 61.5346   2
 -20   2  10 88.9928 52.6284   2
 -20  -2  10 86.3938 45.0329   2
 -18   2  10 15.3769 38.3871   2
 -18  -2  10 49.7311 51.3236   2
 -18   2  10 16.3841 24.1837   1
 -16   2  10 880.015 80.3675   1
 -16   2  10 1096.73 115.433   2
 -16  -2  10 939.784 107.463   2
 -14   2  10 5297.03 178.262   1
 -14   2  10 5309.04 222.576   2
 -14  -2  10 4703.69 216.638   2
 -12  -2  10 2194.55 149.340   1
 -12   2  10 1941.32 98.6903   1
 -12   2  10 1986.68 126.233   2
 -12  -2  10 2020.66 135.318   2
 -10  -2  10 6959.42 241.726   1
 -10   2  10 6952.37 169.310   1
 -10   2  10 7144.05 204.323   2
 -10  -2  10 6642.70 222.005   2
   8  -2 -10 2196.59 113.251   2
  -8  -2  10 2186.07 130.133   1
  -8   2  10 2342.21 94.1888   1
  -8   2  10 2309.61 98.6764   2
  -8  -2  10 2301.51 120.532   2
  -6  -2  10 9981.36 234.265   2
   6  -2 -10 9617.63 201.776   2
  -6  -2  10 9671.35 256.499   1
  -6   2  10 9933.20 196.075   1
  -6   2  10 9464.13 159.269   2
   4  -2 -10 13950.7 230.924   1
   4  -2 -10 14151.0 203.930   2
  -4  -2  10 14017.2 297.616   1
  -4   2  10 14173.7 249.749   1
  -2   2  10 812.294 67.3317   1
   2  -2 -10 839.068 61.8791   1
  -2  -2  10 798.416 75.5498   1
   2  -2 -10 835.535 42.3460   2
   0   2  10 1690.44 108.468   1
   0  -2  10 1630.26 108.599   1
   0  -2 -10 1616.39 96.0627   1
   2   2  10 1821.84 123.687   1
  -2  -2 -10 1777.25 89.0597   2
   2  -2  10 1890.51 121.176   1
   4  -2  10 8561.68 278.503   1
  -4  -2 -10 8327.99 223.961   2
   6  -2  10 1990.13 144.480   1
   6  -2  10 2071.27 93.9885   3
  -6  -2 -10 1847.22 122.668   2
   8  -2  10 86.1201 19.1200   3
   8  -2  10 46.2187 37.8453   1
  -8  -2 -10 109.829 38.6474   2
  10  -2  10-0.39350 37.9037   1
  10   2  10 20.0304 18.8612   3
 -10   2 -10 77.2088 42.6874   2
 -10  -2 -10 4.42140 37.9037   2
 -12   2 -10 84.6889 56.6191   2
 -12  -2 -10 76.0288 62.1377   2
 -14  -2 -10 1128.03 141.660   2
 -14   2 -10 1118.30 141.091   2
 -16   2 -10 216.721 91.4456   2
 -16  -2 -10 119.160 65.2763   2
 -19   3  10 261.145 76.8368   2
 -19  -3  10 92.8200 49.5681   2
 -17  -3  10 77.0264 51.2925   2
 -17   3  10 9.15203 20.8709   1
 -17   3  10 17.6055 36.6465   2
 -15   3  10 652.648 59.1733   1
 -15  -3  10 772.587 99.7678   2
 -15   3  10 620.713 85.5138   2
 -13   3  10 86.5983 38.4988   2
 -13  -3  10 121.859 46.3834   2
 -13  -3  10 199.300 57.9955   1
 -13   3  10 159.573 31.1614   1
 -11  -3  10 1082.05 112.436   1
 -11   3  10 1264.76 64.8551   1
 -11   3  10 1327.05 95.0573   2
 -11  -3  10 1273.97 108.365   2
   9  -3 -10 4662.30 166.578   2
  -9  -3  10 4555.48 202.610   1
  -9   3  10 4631.77 146.748   2
  -9   3  10 4682.35 117.568   1
  -9  -3  10 4513.75 182.210   2
  -7  -3  10 1130.15 86.2943   2
   7  -3 -10 1100.57 68.0231   2
  -7  -3  10 1127.51 101.975   1
  -7   3  10 1076.35 55.3918   2
  -7   3  10 1067.87 58.8335   1
  -5   3  10 27.4378 17.0452   1
   5  -3 -10 45.9466 16.0452   1
   5  -3 -10 31.9090 11.3365   2
  -5  -3  10 66.6900 36.8273   1
  -3   3  10 8127.82 200.440   1
  -3  -3  10 8221.63 242.559   1
   3  -3 -10 8316.78 177.426   1
  -1   3  10 811.718 72.7191   1
  -1  -3  10 729.953 76.4135   1
   1  -3 -10 774.902 64.8912   1
   1  -3  10 34.4473 31.5552   1
  -1  -3 -10 20.6377 12.5307   2
  -3  -3 -10 6912.15 180.041   2
   3  -3  10 6668.57 241.375   1
   5  -3  10 1520.42 125.012   1
   5  -3  10 1430.11 90.9961   3
  -5  -3 -10 1469.62 100.811   2
   7  -3  10 141.705 29.6960   3
   7  -3  10 188.617 69.1226   1
  -7  -3 -10 181.546 48.5975   2
   9  -3  10 1032.99 122.990   1
  -9  -3 -10 1067.23 114.190   2
  11   3  10 1169.92 85.4941   3
 -11   3 -10 1084.29 131.347   2
 -11  -3 -10 1276.23 131.736   2
  11  -3  10 983.781 129.582   1
 -13  -3 -10 1082.77 130.665   2
 -13   3 -10 1039.39 138.344   2
 -15   3 -10 264.106 90.1537   2
 -15  -3 -10 82.5649 58.6172   2
 -20  -4  10 143.959 74.0443   2
 -20   4  10 46.2097 42.1256   2
 -18  -4  10 202.398 67.6555   2
 -18   4  10 137.877 61.2087   2
 -16  -4  10 137.557 57.7128   2
 -16   4  10 74.5458 51.8029   2
 -14  -4  10 761.994 94.4582   2
 -14  -4  10 647.163 100.609   1
 -14   4  10 768.670 86.8132   2
 -12  -4  10 518.541 76.5010   2
 -12  -4  10 510.812 82.1066   1
 -12   4  10 581.447 69.8057   2
 -10   4  10 153.087 35.8087   2
 -10  -4  10 53.6632 35.6351   2
 -10  -4  10 121.733 55.2318   1
  -8  -4  10 1514.25 109.501   2
  -8  -4  10 1670.76 130.810   1
  -8   4  10 1610.67 71.5363   2
  -6   4  10 175.572 12.7518   2
  -6  -4  10 73.5439 41.3695   1
  -4  -4  10 1831.68 126.034   1
   4  -4 -10 1733.60 70.2624   1
   2  -4 -10 15.8268 18.8314   1
  -2  -4  10 39.1039 24.0222   1
   0  -4  10 502.479 69.1354   1
   0  -4 -10 441.771 56.0325   1
   2  -4  10 53.8996 36.4033   1
  -2  -4 -10 21.1363 11.1366   2
  -4  -4 -10 1645.69 89.8713   2
   4  -4  10 1404.84 117.450   1
   6  -4  10 493.396 78.4776   1
  -6  -4 -10 404.021 56.7813   2
   8  -4  10 147.876 57.8087   1
  -8  -4 -10 136.236 43.7717   2
  10   4  10-22.3709 27.3120   3
  10  -4  10 35.8148 52.9747   1
 -10  -4 -10-47.2045 40.7701   2
  12  -4  10 870.935 129.500   1
 -12   4 -10 727.366 114.459   2
  12   4  10 929.013 89.6044   3
 -12  -4 -10 821.672 112.330   2
 -14   4 -10 141.688 59.8449   2
 -14  -4 -10 178.919 59.2102   2
 -16   4 -10 170.890 81.8805   2
 -16  -4 -10 229.609 77.0160   2
 -17  -5  10-11.7367 55.5958   2
 -17   5  10 66.5232 37.6753   2
 -15  -5  10 124.234 53.2721   2
 -15  -5  10 87.9603 54.2330   1
 -15   5  10 32.4152 31.8586   2
 -13  -5  10 402.473 73.9384   2
 -13  -5  10 394.510 85.1872   1
 -13   5  10 379.437 59.3414   2
 -11  -5  10 1088.07 109.924   2
 -11  -5  10 1117.11 121.182   1
 -11   5  10 1138.62 85.1738   2
  -9  -5  10 9769.18 295.932   2
  -9  -5  10 9249.17 320.040   1
  -9   5  10 9363.92 188.502   2
  -7   5  10 64.6501 8.93963   2
  -7  -5  10 75.7539 44.2769   1
   5  -5 -10 197.322 16.5838   1
  -5  -5  10 204.022 48.2116   1
   3  -5 -10 217.348 30.0641   1
  -3  -5  10 175.539 44.7107   1
   1  -5 -10 27.5218 16.4645   1
  -1  -5  10 44.8233 36.6530   1
   1  -5  10 978.147 98.7890   1
  -3  -5 -10 4397.34 100.032   2
   3  -5  10 4016.48 199.593   1
  -5  -5 -10 425.005 47.1851   2
   5  -5  10 475.837 76.9521   1
   7  -5  10-32.9054 34.7317   1
  -7  -5 -10 11.6763 28.6775   2
   9   5  10 60.6601 28.9928   3
   9  -5  10 73.0059 55.0107   1
  -9  -5 -10 52.1265 36.3059   2
  11  -5  10 39.5973 48.7518   1
  11   5  10 20.4378 32.0112   3
 -11  -5 -10-1.04997 33.7902   2
 -13   5 -10 167.581 78.5390   2
 -13  -5 -10 177.708 65.7262   2
 -15   5 -10-31.5740 52.8090   2
 -15  -5 -10-118.677 66.3132   2
 -16  -6  10 250.349 70.8587   2
 -16  -6  10 341.674 96.5325   1
 -14  -6  10 1493.15 138.576   2
 -14  -6  10 1094.34 143.298   1
 -14   6  10 1285.43 109.804   2
 -12  -6  10 110.245 48.2380   2
 -12  -6  10 87.9759 38.9419   1
 -12   6  10 67.1433 33.2790   2
 -10  -6  10 430.561 72.0507   2
 -10  -6  10 424.731 79.0280   1
 -10   6  10 478.755 48.5084   2
  -8   6  10 47.6268 9.80869   2
  -8  -6  10 79.1181 53.0141   1
  -6  -6  10 1070.85 113.680   1
   4  -6 -10 3783.51 78.5597   1
  -4  -6  10 3647.84 197.225   1
   2  -6 -10 383.180 43.5117   1
  -2  -6  10 435.334 72.6316   1
   0  -6  10 218.363 55.3390   1
   2  -6  10 753.646 95.3916   1
  -4  -6 -10-12.6578 13.3120   2
   4  -6  10-52.5974 44.2075   1
  -6  -6 -10 110.045 30.2549   2
   6  -6  10 92.5841 50.8168   1
   8  -6  10 1015.68 120.442   1
  -8  -6 -10 1240.92 95.7544   2
 -10  -6 -10 111.207 36.4649   2
  10  -6  10 118.247 52.7798   1
  10   6  10 71.2988 44.6711   3
 -12  -6 -10 99.0401 54.4798   2
  12   6  10-5.93980 38.0845   3
  12  -6  10 4.02079 52.7174   1
 -15  -7  10-1.98801 46.2957   2
 -15  -7  10-50.2101 49.8607   1
 -13  -7  10 4.15046 43.0007   2
 -13  -7  10 28.4412 44.3291   1
 -11  -7  10 15.8516 32.5837   2
 -11  -7  10 12.5181 40.5856   1
  -9  -7  10 81.3853 60.8724   1
  -7  -7  10-43.3605 44.2737   1
  -5  -7  10 68.8192 44.2867   1
  -3  -7  10 2205.76 163.266   1
  -1  -7  10 1353.72 127.011   1
   1  -7  10 159.770 50.9599   1
   3  -7  10 80.4764 57.1999   1
   5  -7  10 565.861 93.6042   1
   7  -7  10 1131.98 129.523   1
   9   7  10 94.6505 55.4213   3
   9  -7  10 66.5602 48.3959   1
  11   7  10 14.9456 39.5998   3
  11  -7  10 16.4667 54.5370   1
 -12  -8  10 123.220 61.6284   1
 -10  -8  10 172.896 68.3777   1
  -8  -8  10 1115.61 134.924   1
  -6  -8  10 68.4449 48.1560   1
  -4  -8  10 179.831 62.2551   1
  -2  -8  10 567.078 89.6900   1
   0  -8  10 24.0531 41.0028   1
   2  -8  10-60.8211 49.9611   1
   4  -8  10 375.811 76.5965   1
   6   8  10 386.547 86.4496   3
   6  -8  10 414.755 87.8510   1
   8   8  10 331.770 77.7839   3
   8  -8  10 590.954 101.728   1
  -9  -9  10 835.535 123.856   1
  -7  -9  10 442.396 90.9756   1
  -5  -9  10 61.0289 43.8663   1
  -3  -9  10 11.6014 41.3820   1
  -1  -9  10 107.636 51.5844   1
   1  -9  10 33.4879 50.4766   1
   3  -9  10 97.5277 56.9065   1
   5   9  10 97.7498 66.8780   3
   5  -9  10 91.2657 57.2908   1
 -21   0  11-7.19445 46.8927   2
 -19   0  11 46.1282 48.8354   2
 -17   0  11-40.4378 41.5719   2
 -17   0  11 49.2572 38.6940   1
 -15   0  11-3.86755 35.4076   2
 -15   0  11 67.1112 39.6387   1
 -13   0  11 27.9833 37.9855   2
 -13   0  11 36.4562 28.4648   1
 -11   0  11-37.8627 28.9601   1
 -11   0  11 7.87559 30.0443   2
  -9   0  11-25.7961 29.8360   2
  -9   0  11-15.1859 21.0060   1
  -7   0  11 3.35083 18.5725   2
  -7   0  11 23.8931 23.8443   1
  -5   0  11-7.40588 18.4230   1
   5   0 -11-3.70337 14.4662   2
   3   0 -11-4.72546 17.2835   2
  -3   0  11 13.0182 25.3562   1
   1   0 -11 12.6084 16.7604   2
  -1   0  11-36.8349 31.7998   1
   1   0  11-14.9402 31.8905   1
   3   0  11-10.5366 29.5528   1
   5   0  11 31.8723 33.9147   1
  -7   0 -11 35.8104 37.6531   2
   7   0  11-54.6871 46.7298   1
  -9   0 -11 1.17689 40.5346   2
 -11   0 -11 93.5395 51.0200   2
 -13   0 -11 51.9820 50.4989   2
 -15   0 -11 26.2572 45.0615   2
 -17   0 -11 106.754 75.1014   2
 -20   1  11 1018.62 112.012   1
 -20   1  11 1177.50 139.040   2
 -20  -1  11 858.380 125.151   2
 -18   1  11 592.755 94.8256   2
 -18  -1  11 664.392 100.033   2
 -18   1  11 617.127 83.2056   1
 -16   1  11 21.9593 38.1043   2
 -16  -1  11 19.3137 35.3400   2
 -16  -1  11 5.40408 41.3786   1
 -16   1  11 91.4140 36.4187   1
 -14  -1  11 10411.4 321.092   1
 -14   1  11 10424.7 277.031   1
 -14   1  11 10519.1 313.117   2
 -14  -1  11 10392.1 316.745   2
 -12  -1  11 19101.6 406.844   1
 -12   1  11 19385.1 349.942   1
 -12   1  11 19769.0 387.305   2
 -12  -1  11 18678.0 393.838   2
 -10   1  11 39.5182 23.8352   2
 -10  -1  11 72.1372 35.6080   2
 -10  -1  11-5.10954 28.8529   1
 -10   1  11 28.6527 21.1101   1
   8  -1 -11 986.835 82.2388   2
  -8  -1  11 999.642 84.7532   1
  -8   1  11 913.373 70.3605   1
  -8   1  11 1041.89 70.4946   2
  -8  -1  11 941.293 76.0079   2
  -6   1  11 76.2908 25.9013   1
   6  -1 -11 36.5988 21.2660   1
  -6   1  11 29.7805 14.5883   2
  -6  -1  11 43.7439 23.0922   2
  -6  -1  11 4.81791 22.5953   1
   6  -1 -11 35.7696 19.7419   2
   4  -1 -11 1683.97 90.8343   1
  -4  -1  11 1594.30 102.260   1
   4  -1 -11 1737.57 85.5426   2
  -4   1  11 1636.43 95.0603   1
  -2  -1  11 1547.13 103.096   1
  -2   1  11 1678.40 102.900   1
   2  -1 -11 1544.23 71.3818   2
   0   1  11 1923.25 118.652   1
   0  -1  11 2007.32 122.531   1
   2   1  11 20570.2 415.202   1
   2  -1  11 20412.8 412.419   1
   4  -1  11 47.7073 37.3245   1
   4   1  11-9.13472 34.9455   1
   6  -1  11 422.264 74.3948   1
   6   1  11 542.273 87.3565   1
  -6  -1 -11 411.717 65.9433   2
   8  -1  11 2237.32 82.4656   3
   8  -1  11 2306.18 178.100   1
  -8  -1 -11 2469.87 161.555   2
 -10   1 -11 27.3756 37.3633   2
 -10  -1 -11 69.8182 46.0200   2
 -12   1 -11 65.2448 43.1885   2
 -12  -1 -11 119.293 52.5664   2
 -14   1 -11 1.43850 46.7225   2
 -14  -1 -11 108.243 67.2200   2
 -16   1 -11 155.009 69.6324   2
 -16  -1 -11 157.713 69.3627   2
 -21   2  11-22.5824 48.5978   2
 -21  -2  11 103.900 54.3083   2
 -19   2  11-23.4028 46.7360   2
 -19  -2  11-56.6912 55.3392   2
 -19   2  11-43.7615 42.9314   1
 -17   2  11 450.134 83.1387   2
 -17  -2  11 438.302 77.9631   2
 -17   2  11 521.532 65.9417   1
 -15  -2  11 4820.29 239.641   1
 -15   2  11 4863.30 179.441   1
 -15   2  11 4724.56 217.903   2
 -15  -2  11 4717.36 225.381   2
 -13  -2  11 11694.6 349.473   1
 -13   2  11 11335.8 252.384   1
 -13   2  11 11428.8 304.260   2
 -13  -2  11 11002.0 320.189   2
 -11  -2  11 19386.7 419.823   1
 -11   2  11 18819.0 299.592   1
 -11   2  11 19262.7 353.088   2
 -11  -2  11 18859.7 389.456   2
   9  -2 -11 4470.53 173.383   2
  -9  -2  11 4517.01 193.546   1
  -9   2  11 4454.67 139.658   1
  -9   2  11 4577.02 147.439   2
  -9  -2  11 4611.84 178.212   2
  -7  -2  11 21298.9 356.327   2
   7  -2 -11 20799.2 328.310   2
  -7  -2  11 21202.7 397.775   1
  -7   2  11 20759.9 302.596   1
  -7   2  11 20716.8 261.681   2
   5  -2 -11 5368.60 151.265   1
   5  -2 -11 5336.56 141.640   2
  -5  -2  11 5471.22 195.678   1
  -5   2  11 5760.74 166.694   1
  -3   2  11 20636.8 339.247   1
   3  -2 -11 20884.3 316.099   1
  -3  -2  11 21091.7 383.032   1
   3  -2 -11 20509.2 242.450   2
   1  -2 -11 178.785 22.5500   2
  -1  -2  11 133.824 35.7904   1
  -1   2  11 177.633 40.6216   1
   1   2  11 16995.5 372.555   1
   1  -2  11 17707.7 375.723   1
   3   2  11 3648.63 186.629   1
  -3  -2 -11 3380.99 139.726   2
   3  -2  11 3370.89 175.121   1
   5  -2  11 28064.9 544.815   1
  -5  -2 -11 28390.0 457.035   2
   7  -2  11 64.0090 19.6260   3
  -7  -2 -11 80.8277 38.4663   2
   7  -2  11 76.4898 44.7756   1
   9  -2  11 27.3764 50.5871   1
  -9  -2 -11 53.3311 38.3797   2
  11  -2  11 371.865 86.0913   1
  11   2  11 282.141 38.1335   3
 -11   2 -11 248.854 71.4396   2
 -11  -2 -11 302.530 72.0627   2
 -13   2 -11 191.392 73.3506   2
 -13  -2 -11 200.358 69.9056   2
 -15   2 -11 49.7475 63.6852   2
 -15  -2 -11-67.5458 65.8069   2
 -20   3  11 157.003 61.9968   2
 -20  -3  11 180.602 57.7686   2
 -18   3  11 96.1400 54.9152   2
 -18  -3  11 32.6971 46.0282   2
 -16  -3  11 999.656 127.080   1
 -16   3  11 945.537 72.9856   1
 -16   3  11 951.752 105.239   2
 -16  -3  11 950.767 111.191   2
 -14   3  11 36.6763 37.4808   2
 -14  -3  11 38.7146 36.6330   2
 -14  -3  11-27.7782 36.4739   1
 -14   3  11 5.18660 19.6300   1
 -12   3  11 159.491 46.8628   2
 -12  -3  11 66.2310 42.0349   2
 -12  -3  11 103.143 50.2412   1
 -12   3  11 116.019 24.2857   1
 -10  -3  11 769.457 84.1978   2
  10  -3 -11 722.663 72.9074   2
 -10  -3  11 824.158 93.8806   1
 -10   3  11 739.603 51.6661   1
 -10   3  11 846.238 68.2222   2
  -8  -3  11 3258.75 152.077   2
   8  -3 -11 3156.09 126.406   2
  -8  -3  11 3347.64 173.936   1
  -8   3  11 3291.37 109.775   1
  -8   3  11 3234.81 105.065   2
  -6   3  11 8455.14 187.607   1
   6  -3 -11 8288.77 163.790   2
   6  -3 -11 8065.09 170.089   1
  -6  -3  11 8409.09 260.865   1
  -4   3  11 1461.88 88.7674   1
   4  -3 -11 1465.89 48.7194   2
   4  -3 -11 1414.99 74.1898   1
  -4  -3  11 1494.22 111.053   1
  -2  -3  11 25.2441 29.1045   1
   2  -3 -11 16.4268 14.9058   1
   2  -3 -11 24.8826 7.61037   2
  -2   3  11-9.09881 20.3393   1
   2  -3 -11 27.5971 7.74985   2
   0  -3 -11 320.921 23.2333   2
   0  -3  11 346.252 55.8566   1
   0  -3 -11 387.309 31.8500   2
   0   3  11 234.579 53.2546   1
   2  -3  11 68.8889 29.6895   1
  -2  -3 -11-8.40689 15.8358   2
  -4  -3 -11 1897.98 107.674   2
   4  -3  11 2154.09 148.292   1
   6  -3  11 6602.74 276.539   1
   6  -3  11 5906.29 184.435   3
  -6  -3 -11 6279.60 221.654   2
  -8  -3 -11-5.64637 33.5933   2
   8  -3  11-73.6562 55.5006   1
  10  -3  11 1302.26 146.593   1
 -10  -3 -11 1388.27 135.295   2
 -12   3 -11 2071.28 188.798   2
 -12  -3 -11 2228.75 180.721   2
 -14   3 -11 392.839 103.695   2
 -14  -3 -11 435.696 96.3677   2
 -16   3 -11 85.8796 74.7932   2
 -16  -3 -11 120.308 74.5897   2
 -19   4  11-43.8202 36.4912   2
 -19  -4  11-25.0730 48.0782   2
 -17   4  11 43.0934 32.2704   2
 -17  -4  11 66.3580 43.4503   2
 -17  -4  11 67.5404 56.0977   1
 -15   4  11-9.63749 28.5483   2
 -15  -4  11-8.01879 46.1323   2
 -15  -4  11 41.4476 51.2767   1
 -13   4  11 444.384 64.5473   2
 -13  -4  11 421.053 74.4633   2
 -13  -4  11 288.429 70.1880   1
 -11   4  11 306.766 42.7867   2
 -11  -4  11 333.580 63.9141   2
 -11  -4  11 248.032 56.2227   1
  -9  -4  11 3106.77 162.648   2
  -9   4  11 3034.35 68.6760   1
  -9  -4  11 3120.00 182.599   1
  -9   4  11 3154.82 106.928   2
  -7   4  11 2950.25 66.3312   2
  -7  -4  11 2821.76 166.053   1
   5  -4 -11 11434.8 183.270   1
  -5  -4  11 12166.9 328.122   1
  -3  -4  11 2655.03 153.026   1
   3  -4 -11 2599.34 103.790   1
  -1  -4  11 8414.54 272.944   1
   1  -4 -11 8292.51 217.282   1
   1  -4  11 471.313 72.4328   1
  -1  -4 -11 466.633 23.1079   2
   3  -4  11 266.196 61.5978   1
  -3  -4 -11 281.259 34.3839   2
  -5  -4 -11 3.70006 19.3087   2
   5  -4  11 47.8201 38.4379   1
   7  -4  11 530.263 89.2514   1
  -7  -4 -11 625.971 76.1972   2
   9  -4  11 1586.88 157.097   1
  -9  -4 -11 1667.10 133.735   2
  11   4  11 2654.43 149.560   3
  11  -4  11 2963.21 224.489   1
 -11  -4 -11 3001.79 196.988   2
 -13   4 -11 936.398 135.797   2
 -13  -4 -11 1054.43 131.838   2
 -15   4 -11 69.8237 62.5604   2
 -15  -4 -11 35.2751 42.3899   2
 -18   5  11-10.0679 44.2033   2
 -18  -5  11-40.2974 61.3014   2
 -18  -5  11-16.8033 52.4583   1
 -16  -5  11-14.3407 43.8090   2
 -16  -5  11 53.8179 40.7176   1
 -14   5  11 117.646 39.0563   2
 -14  -5  11 221.048 61.4443   2
 -14  -5  11 189.600 67.5806   1
 -12   5  11 284.693 45.9496   2
 -12  -5  11 208.031 62.1275   2
 -12  -5  11 314.632 71.2910   1
 -10  -5  11 2911.26 169.774   2
 -10  -5  11 3044.95 195.154   1
 -10   5  11 2930.14 110.553   2
  -8  -5  11 230.079 65.6359   1
  -8   5  11 313.667 21.2958   2
  -6  -5  11 486.827 78.9056   1
   4  -5 -11 1022.10 55.8220   1
  -4  -5  11 1126.33 107.904   1
  -2  -5  11 2678.85 162.439   1
   2  -5 -11 2550.20 112.504   1
   0  -5  11-6.78348 38.6833   1
   2  -5  11 28.6193 40.5974   1
  -4  -5 -11 321.638 35.5691   2
   4  -5  11 338.478 70.3011   1
   6  -5  11 1953.71 156.682   1
  -6  -5 -11 2070.63 112.211   2
   8  -5  11 928.898 117.813   1
  -8  -5 -11 894.683 89.1051   2
  10   5  11 130.786 46.2870   3
  10  -5  11 50.1755 47.3738   1
 -10  -5 -11 46.7218 38.6173   2
  12  -5  11 182.180 74.9398   1
  12   5  11 246.874 54.5473   3
 -12   5 -11 240.053 77.3009   2
 -12  -5 -11 361.677 76.9290   2
 -14   5 -11 14.8456 53.6378   2
 -14  -5 -11 43.3222 40.6185   2
 -17  -6  11 283.937 83.6683   2
 -17  -6  11 179.718 77.9533   1
 -15  -6  11-29.5465 46.7029   2
 -15  -6  11-88.2529 69.7005   1
 -13  -6  11 214.848 60.0490   2
 -13  -6  11 143.444 65.0744   1
 -11  -6  11 421.440 74.9891   2
 -11  -6  11 479.892 93.3147   1
  -9  -6  11 1002.99 123.095   1
  -7  -6  11 2058.38 160.809   1
  -5  -6  11 345.359 74.9113   1
  -3  -6  11 795.990 101.053   1
  -1  -6  11 555.973 85.5328   1
   1  -6  11 154.247 55.3854   1
   3  -6  11 126.731 46.6779   1
   5  -6  11 495.092 88.7114   1
  -5  -6 -11 586.623 46.7139   2
  -7  -6 -11 290.439 44.9400   2
   7  -6  11 318.015 80.4286   1
  -9  -6 -11 110.451 40.2077   2
   9   6  11 66.3485 41.6146   3
   9  -6  11 90.8083 42.3966   1
 -11  -6 -11 48.8110 31.7569   2
  11   6  11 1.54782 31.6851   3
  11  -6  11 33.1236 53.6838   1
 -14  -7  11 63.4242 44.9229   2
 -14  -7  11 17.6704 49.4556   1
 -12  -7  11 110.604 47.3620   2
 -12  -7  11 96.1776 55.5085   1
 -10  -7  11 226.885 69.3163   1
  -8  -7  11 272.440 75.3960   1
  -6  -7  11 408.662 82.8976   1
  -4  -7  11-34.5058 31.6907   1
  -2  -7  11 241.172 60.3633   1
   0  -7  11 138.958 51.1960   1
   2  -7  11 888.554 109.271   1
   4  -7  11 49.2183 43.0890   1
   6  -7  11 505.322 93.3600   1
   8   7  11 30.5978 41.1361   3
   8  -7  11 15.0117 48.1004   1
  10  -7  11 38.8590 55.5138   1
  10   7  11 14.6995 38.5095   3
 -11  -8  11 285.532 87.8911   1
  -9  -8  11 20.5813 38.2529   1
  -7  -8  11 54.8068 41.0228   1
  -5  -8  11 38.1439 43.3917   1
  -3  -8  11 88.0456 57.9539   1
  -1  -8  11 234.315 57.0629   1
   1  -8  11 1.46072 42.1488   1
   3  -8  11 33.9023 43.0845   1
   5  -8  11 1840.50 165.737   1
   7  -8  11 286.063 70.8539   1
   7   8  11 308.933 88.5941   3
  -8  -9  11 155.052 68.6810   1
  -6  -9  11-36.3433 38.1242   1
  -4  -9  11-14.2625 48.9752   1
  -2  -9  11 22.2903 46.5466   1
   0  -9  11 210.650 68.9566   1
   2  -9  11 71.0628 56.1521   1
   4  -9  11 5.43532 48.3259   1
 -20   0  12 1242.19 131.575   1
 -20   0  12 1280.40 139.769   2
 -18   0  12 2751.11 176.773   1
 -18   0  12 2952.05 196.701   2
 -16   0  12-104.627 56.4973   2
 -16   0  12 24.4313 39.2100   1
 -14   0  12 740.967 84.8715   2
 -14   0  12 779.897 85.5221   1
 -12   0  12 465.133 67.5628   2
 -12   0  12 467.797 63.7420   1
 -10   0  12 1083.77 90.1442   1
 -10   0  12 1076.02 85.3894   2
  -8   0  12 1854.36 100.168   2
  -8   0  12 1813.34 107.526   1
  -6   0  12 1870.05 91.5493   2
  -6   0  12 1670.39 103.317   1
  -4   0  12 10161.5 254.887   1
   4   0 -12 10493.5 229.176   2
   2   0 -12 18578.2 286.405   2
  -2   0  12 18712.3 359.745   1
   0   0  12 26585.4 459.212   1
   2   0  12 17003.1 393.975   1
   4   0  12 187.716 51.0853   1
   6   0  12 2016.75 161.349   1
   8   0  12 1463.77 153.600   1
  -8   0 -12 1132.76 118.846   2
 -10   0 -12 3220.08 209.087   2
 -12   0 -12 712.553 109.968   2
 -14   0 -12 146.174 66.7021   2
 -16   0 -12 273.613 87.8289   2
 -21   1  12 74.5469 50.5163   2
 -21  -1  12-74.2111 51.0532   2
 -21  -1  12 44.8027 55.5298   1
 -21   1  12 97.8986 45.5153   1
 -19   1  12-29.5866 47.1398   2
 -19  -1  12 21.9577 44.0732   2
 -19  -1  12 35.1259 45.1961   1
 -19   1  12 92.2952 48.7541   1
 -17  -1  12 2593.15 177.408   1
 -17   1  12 2755.27 160.896   1
 -17   1  12 2791.41 183.136   2
 -17  -1  12 2813.80 186.530   2
 -15   1  12 80.9338 45.8841   2
 -15  -1  12-5.22645 36.5197   2
 -15  -1  12 38.4511 33.1149   1
 -15   1  12 97.3187 33.8350   1
 -13  -1  12 14943.7 371.362   1
 -13   1  12 14963.3 324.482   1
 -13   1  12 14807.3 350.441   2
 -13  -1  12 15307.7 366.254   2
 -11   1  12 457.173 59.4216   2
 -11  -1  12 491.865 69.3095   2
 -11  -1  12 463.077 67.5969   1
 -11   1  12 475.201 57.0238   1
  -9  -1  12 1503.61 108.625   1
  -9   1  12 1553.27 95.3815   1
  -9   1  12 1585.23 91.5958   2
  -9  -1  12 1549.73 102.861   2
  -7   1  12 1581.39 80.5307   2
  -7  -1  12 1724.92 99.0469   2
   7  -1 -12 1650.97 102.482   2
  -7  -1  12 1433.24 100.582   1
  -7   1  12 1599.86 94.8448   1
  -5  -1  12 6110.02 205.061   1
   5  -1 -12 6291.44 175.925   2
  -5   1  12 6227.25 191.227   1
  -3  -1  12 15447.4 331.216   1
   3  -1 -12 15487.0 247.335   2
  -3   1  12 14956.2 309.572   1
  -1   1  12 10007.5 270.622   1
   1  -1 -12 10053.3 191.075   2
  -1  -1  12 9751.63 273.409   1
   1   1  12 22335.0 433.400   1
   1  -1  12 21707.9 434.666   1
   3  -1  12 1697.85 130.802   1
   3   1  12 1757.93 131.361   1
  -5  -1 -12-37.4900 34.9501   2
   5   1  12-1.49476 49.8611   1
   5  -1  12-3.60389 33.4197   1
  -7  -1 -12-29.7431 39.3856   2
   7  -1  12-60.3289 64.0574   1
   9  -1  12 29.1977 57.1673   1
  -9  -1 -12-56.1728 47.2651   2
 -11   1 -12 1183.94 141.660   2
 -11  -1 -12 1124.29 131.556   2
 -13   1 -12 197.437 75.4582   2
 -13  -1 -12 140.361 64.2944   2
 -15   1 -12 51.3600 55.5149   2
 -15  -1 -12 74.1493 69.1733   2
 -20   2  12 107.053 57.1875   2
 -20  -2  12 53.9666 45.5192   2
 -20  -2  12 224.776 66.7318   1
 -18   2  12 50.8455 43.4547   2
 -18  -2  12 25.6291 37.1602   2
 -18  -2  12 46.1497 57.2868   1
 -18   2  12 39.2731 35.4881   1
 -16   2  12 128.793 47.3083   2
 -16  -2  12 17.6983 38.7288   2
 -16  -2  12 28.1339 44.6988   1
 -16   2  12 88.3139 33.0418   1
 -14  -2  12 779.104 95.0806   2
 -14  -2  12 702.205 93.3172   1
 -14   2  12 683.406 67.5965   1
 -14   2  12 777.153 87.3752   2
 -12  -2  12 16591.1 410.477   1
 -12   2  12 16881.0 304.002   1
 -12   2  12 17169.4 349.013   2
 -12  -2  12 16863.7 382.506   2
 -10  -2  12 3221.13 172.055   1
 -10   2  12 2987.59 122.968   1
 -10   2  12 2948.59 126.567   2
 -10  -2  12 2967.19 150.226   2
  -8  -2  12 1590.20 104.059   2
   8  -2 -12 1556.25 98.3121   2
  -8  -2  12 1800.16 122.847   1
  -8   2  12 1547.05 87.8949   1
  -8   2  12 1628.57 80.0660   2
   6  -2 -12 1681.20 90.0862   1
   6  -2 -12 1788.29 93.1546   2
  -6  -2  12 1918.01 122.893   1
  -6   2  12 1730.47 96.5758   1
   4  -2 -12 17178.9 294.773   1
   4  -2 -12 16812.4 245.065   2
  -4  -2  12 17290.4 361.595   1
  -4   2  12 17406.1 319.850   1
  -2   2  12 923.373 81.6311   1
  -2  -2  12 1060.69 93.8299   1
   2  -2 -12 879.867 51.9739   2
   0  -2  12 524.001 71.6918   1
   0   2  12 376.286 61.4636   1
   2   2  12 959.732 99.1034   1
  -2  -2 -12 1044.30 76.9579   2
   2  -2  12 1095.88 107.144   1
   4  -2  12 471.327 77.2333   1
  -4  -2 -12 334.654 56.7426   2
   4   2  12 435.691 77.0994   1
   6  -2  12 59.8276 25.5644   3
  -6  -2 -12 20.1854 28.5161   2
   6  -2  12-8.01241 40.7359   1
   8  -2  12 62.7085 42.8109   1
  -8  -2 -12 49.5997 37.8620   2
  10  -2  12 6.99158 66.5277   1
 -10   2 -12 14.2885 45.8235   2
 -10  -2 -12 3.32409 41.8909   2
 -12   2 -12-24.8036 59.4331   2
 -12  -2 -12 58.0292 47.9587   2
 -14   2 -12-38.8107 61.6235   2
 -14  -2 -12 60.4691 51.0161   2
 -16   2 -12 278.881 79.0672   2
 -16  -2 -12 272.996 88.9454   2
 -19   3  12 376.744 79.5779   2
 -19  -3  12 425.138 90.1847   2
 -19  -3  12 423.558 93.6661   1
 -17   3  12-20.2538 34.1074   2
 -17  -3  12 73.9832 52.4147   2
 -17  -3  12-33.8182 41.8208   1
 -15  -3  12 731.417 96.1822   2
 -15  -3  12 628.009 97.3131   1
 -15   3  12 666.818 61.4113   1
 -15   3  12 730.898 88.4956   2
 -13   3  12 90.7511 38.6918   2
 -13  -3  12 36.8176 33.2326   2
 -13  -3  12 32.5624 33.9633   1
 -13   3  12 85.3711 28.2983   1
 -11  -3  12 2482.37 148.399   2
 -11  -3  12 2608.29 168.845   1
 -11   3  12 2627.25 105.588   1
 -11   3  12 2533.00 120.713   2
  -9  -3  12 7421.91 239.789   2
  -9  -3  12 7755.94 273.551   1
  -9   3  12 7439.86 175.566   1
  -9   3  12 7114.29 166.536   2
  -7   3  12 472.007 35.5537   2
   7  -3 -12 427.730 44.3347   2
  -7  -3  12 391.142 67.2607   1
  -7   3  12 485.198 49.7118   1
  -5   3  12 12278.9 256.944   1
   5  -3 -12 11821.4 174.906   2
   5  -3 -12 12107.4 226.923   1
  -5  -3  12 11556.3 314.439   1
  -3   3  12 5463.33 188.942   1
   3  -3 -12 5385.12 93.4768   2
   3  -3 -12 5455.75 165.639   1
  -3  -3  12 5794.21 221.539   1
  -1   3  12 37.9049 27.4000   1
   1  -3 -12 35.6396 11.7484   2
  -1  -3  12 82.9058 38.3337   1
   1  -3 -12 56.4054 14.7391   2
   1   3  12 2605.78 158.219   1
  -1  -3 -12 2586.60 100.025   2
   1  -3  12 2616.42 157.641   1
  -3  -3 -12 4165.70 152.391   2
   3  -3  12 4239.98 209.521   1
   5  -3  12 62.3413 45.4033   1
  -5  -3 -12 50.3753 28.7604   2
   7  -3  12 593.685 60.6462   3
  -7  -3 -12 690.111 81.6430   2
   7  -3  12 785.643 107.743   1
   9  -3  12 706.826 113.214   1
  -9  -3 -12 621.633 86.1804   2
  11   3  12 654.663 69.0134   3
  11  -3  12 776.937 117.506   1
 -11   3 -12 728.303 117.368   2
 -11  -3 -12 689.862 105.406   2
 -13  -3 -12 1122.59 138.388   2
 -13   3 -12 764.526 132.297   2
 -15   3 -12 275.475 89.9493   2
 -15  -3 -12 164.994 74.0444   2
 -18   4  12 202.609 57.1101   2
 -18  -4  12 119.424 54.8895   2
 -18  -4  12 214.994 75.5166   1
 -16   4  12 100.848 43.5039   2
 -16  -4  12 73.2906 46.8250   2
 -16  -4  12 187.227 68.0549   1
 -14   4  12 63.7832 37.5639   2
 -14  -4  12 30.2690 33.6348   2
 -14  -4  12 27.5710 36.3023   1
 -12  -4  12 963.087 101.904   2
 -12  -4  12 938.688 114.434   1
 -12   4  12 967.045 79.4061   2
 -12   4  12 934.866 42.5716   1
 -10   4  12 54.5289 25.2058   2
 -10  -4  12 19.2035 31.2556   2
 -10   4  12 82.5516 17.0931   1
 -10  -4  12 4.58671 38.0234   1
  -8   4  12 191.405 22.5521   2
  -8   4  12 222.656 29.4460   1
  -8  -4  12 217.419 51.4698   2
  -8  -4  12 133.379 53.6131   1
  -6   4  12 5833.22 163.414   1
   6  -4 -12 5354.23 131.756   1
  -6  -4  12 5497.49 231.448   1
   4  -4 -12 627.370 51.6461   1
  -4  -4  12 692.968 87.0065   1
  -2  -4  12 1779.11 132.057   1
   2  -4 -12 1770.59 100.316   1
   0  -4  12 2597.86 160.593   1
   2  -4  12 31.4617 37.5427   1
  -2  -4 -12 19.3994 14.8447   2
  -4  -4 -12 2578.60 119.185   2
   4  -4  12 2230.60 159.702   1
   6  -4  12-9.33410 40.3224   1
  -6  -4 -12 42.6286 24.4489   2
   8  -4  12 1926.90 170.702   1
  -8  -4 -12 2016.39 142.019   2
 -10  -4 -12 1011.67 112.463   2
  10  -4  12 1025.05 133.494   1
 -12   4 -12 728.201 122.596   2
 -12  -4 -12 724.123 107.255   2
  12  -4  12 856.902 129.919   1
 -14   4 -12 40.9830 64.7718   2
 -14  -4 -12 26.5738 50.7554   2
 -17   5  12 48.5983 34.9835   2
 -17  -5  12 115.770 59.8200   2
 -17  -5  12 126.118 63.2739   1
 -15  -5  12 738.919 102.491   2
 -15  -5  12 660.346 108.050   1
 -15   5  12 788.474 84.7898   2
 -13   5  12 459.505 58.6668   2
 -13  -5  12 559.657 85.0922   2
 -13  -5  12 408.173 83.4216   1
 -11  -5  12 4144.76 209.551   2
 -11  -5  12 4425.40 239.903   1
 -11   5  12 4482.60 140.590   2
  -9  -5  12 10069.4 347.679   1
  -9   5  12 10211.5 134.102   2
  -7  -5  12-16.4288 46.1939   1
   5  -5 -12 493.564 37.7715   1
  -5  -5  12 533.244 85.2726   1
  -3  -5  12 5097.52 230.256   1
   3  -5 -12 5039.13 150.727   1
  -1  -5  12 35384.6 605.259   1
   1  -5  12 310.192 64.5995   1
  -3  -5 -12 1114.70 48.5967   2
   3  -5  12 1178.68 121.861   1
  -5  -5 -12 67.3024 28.0632   2
   5  -5  12 70.8992 47.6256   1
   7  -5  12 883.294 114.975   1
  -7  -5 -12 996.305 87.1499   2
   9  -5  12 7.46141 46.3290   1
  -9  -5 -12-31.3425 40.8415   2
  11   5  12 40.5621 35.2315   3
 -11  -5 -12-24.1725 36.1534   2
  11  -5  12 47.4355 49.9202   1
 -13   5 -12 9.59334 52.4921   2
  13  -5  12 40.5531 59.4113   1
 -13  -5 -12-35.7484 43.1597   2
 -16  -6  12 1297.69 140.172   2
 -16  -6  12 1477.52 165.896   1
 -14  -6  12 201.339 61.1842   2
 -14  -6  12 177.043 55.1826   1
 -12  -6  12 1111.29 117.361   2
 -12  -6  12 1106.54 132.827   1
 -10  -6  12-3.45855 45.1930   1
  -8  -6  12 727.075 107.227   1
  -6  -6  12 1162.53 121.900   1
  -4  -6  12 215.965 57.6613   1
  -2  -6  12 1485.31 134.759   1
   0  -6  12 1540.51 136.434   1
   2  -6  12 56.0180 51.4031   1
   4  -6  12 1874.90 160.492   1
   6  -6  12 201.254 59.7569   1
   8  -6  12-24.3061 53.6573   1
  10  -6  12 150.708 65.5682   1
  10   6  12 60.3776 38.5289   3
  12  -6  12-52.0472 62.3685   1
 -13  -7  12 69.7784 39.4658   2
 -13  -7  12 173.909 67.9455   1
 -11  -7  12 189.706 60.7249   1
  -9  -7  12 222.525 75.9445   1
  -7  -7  12 374.273 81.2938   1
  -5  -7  12-62.1540 45.5957   1
  -3  -7  12-27.3194 45.6412   1
  -1  -7  12 11.1906 31.5489   1
   1  -7  12 197.292 58.5138   1
   3  -7  12 59.4260 63.6889   1
   5  -7  12 77.8525 50.6900   1
   7  -7  12 63.5229 52.1658   1
   9  -7  12 71.5939 54.4860   1
   9   7  12-15.5668 56.6580   3
 -12  -8  12-20.1128 45.5069   1
 -10  -8  12 52.6173 38.9635   1
  -8  -8  12 131.425 63.5592   1
  -6  -8  12 164.748 59.8344   1
  -4  -8  12 480.903 86.6281   1
  -2  -8  12 474.975 91.6771   1
   0  -8  12-39.4193 49.5772   1
   2  -8  12 74.7440 46.1765   1
   4  -8  12 1034.04 123.220   1
   6  -8  12 402.554 94.7728   1
  -7  -9  12 17.8597 47.3261   1
  -5  -9  12 42.2654 51.1552   1
  -3  -9  12 137.969 62.0417   1
  -1  -9  12 40.0317 42.9335   1
   1  -9  12 29.5404 41.0744   1
 -19   0  13-68.1781 53.6614   2
 -19   0  13-54.5730 50.3517   1
 -17   0  13-56.2201 47.3085   2
 -17   0  13 12.2512 30.4850   1
 -15   0  13-20.8215 33.2685   2
 -15   0  13 2.61781 30.7262   1
 -13   0  13-33.4246 33.8574   2
 -13   0  13 8.31334 29.5180   1
 -11   0  13 5.78697 33.3365   2
 -11   0  13 16.3493 27.3732   1
  -9   0  13-8.92767 22.3280   2
  -9   0  13-23.2115 28.8365   1
  -7   0  13 4.33685 18.9440   2
  -7   0  13-13.9298 24.7146   1
  -5   0  13-11.5939 27.3637   1
  -3   0  13-8.29223 27.6114   1
  -1   0  13 8.41049 29.6409   1
   1   0  13-15.9562 33.3176   1
   3   0  13 40.5997 42.8320   1
   5   0  13-29.4606 49.7955   1
  -7   0 -13-47.3272 41.3247   2
   7   0  13-37.2097 41.1477   1
  -9   0 -13-10.2576 53.0202   2
 -11   0 -13-74.9374 70.6240   2
 -13   0 -13-95.8791 65.4409   2
 -15   0 -13-34.2645 52.3263   2
 -20   1  13 8.22338 56.0055   2
 -20  -1  13 205.809 72.8197   2
 -20  -1  13-36.2944 43.3216   1
 -20   1  13 115.263 42.0057   1
 -18   1  13 288.213 65.3200   2
 -18  -1  13 269.739 69.2117   2
 -18  -1  13 268.140 66.8625   1
 -18   1  13 328.828 61.6173   1
 -16  -1  13 1819.71 145.432   1
 -16   1  13 1946.90 133.843   1
 -16   1  13 1949.88 144.945   2
 -16  -1  13 1872.71 148.245   2
 -14   1  13 42.0369 37.7555   2
 -14  -1  13 11.3655 39.7036   2
 -14  -1  13-16.0423 35.3967   1
 -14   1  13-5.08203 31.6501   1
 -12  -1  13 9278.27 290.676   1
 -12   1  13 8900.07 249.496   1
 -12   1  13 9027.59 256.508   2
 -12  -1  13 9269.76 275.948   2
 -10   1  13 131.230 32.9694   2
 -10  -1  13 115.611 34.9351   2
 -10  -1  13 226.808 50.0215   1
 -10   1  13 135.025 34.5503   1
  -8   1  13 619.199 56.9042   2
  -8  -1  13 765.827 71.7175   2
  -8  -1  13 642.666 72.3273   1
  -8   1  13 648.283 66.3368   1
   6  -1 -13 1376.50 90.2520   2
  -6  -1  13 1317.62 101.263   1
  -6   1  13 1508.55 98.7360   1
  -4  -1  13-8.09203 31.0073   1
   4  -1 -13 16.3562 18.8594   2
  -4   1  13 3.69716 22.8718   1
  -2  -1  13 773.366 82.8826   1
  -2   1  13 704.374 76.0690   1
   2  -1 -13 714.330 55.6660   2
   0   1  13 999.301 97.7249   1
   0  -1  13 870.240 91.2176   1
   2   1  13 24694.0 495.393   1
   2  -1  13 23925.6 490.689   1
   4  -1  13 1900.84 147.689   1
   4   1  13 1869.78 152.036   1
   6  -1  13 4833.39 251.742   1
   6   1  13 4906.34 261.004   1
  -6  -1 -13 4595.82 215.311   2
   8  -1  13 546.803 101.105   1
  -8  -1 -13 490.585 82.3303   2
  10  -1  13 492.498 97.5828   1
 -10   1 -13 235.246 64.1254   2
 -10  -1 -13 364.003 78.9262   2
 -12   1 -13 110.562 62.4670   2
 -12  -1 -13 74.5843 49.8543   2
 -14   1 -13 73.8219 64.2507   2
 -14  -1 -13-64.2383 58.3690   2
 -19   2  13 91.3617 42.9803   2
 -19  -2  13 46.8262 45.3092   2
 -19  -2  13 96.4325 43.8458   1
 -17   2  13 513.837 80.7252   2
 -17  -2  13 485.718 84.9946   2
 -17  -2  13 571.221 94.4649   1
 -17   2  13 532.159 68.0290   1
 -15   2  13-37.2161 42.7140   2
 -15  -2  13 7.40222 36.5956   2
 -15  -2  13-29.9949 37.0693   1
 -15   2  13 1.78501 29.4151   1
 -13   2  13 44.6732 30.5334   2
 -13  -2  13 9.36561 34.3359   2
 -13  -2  13 48.0465 33.6066   1
 -13   2  13 27.1207 22.8693   1
 -11  -2  13 2528.86 146.336   2
 -11  -2  13 2466.68 158.904   1
 -11   2  13 2575.06 122.594   1
 -11   2  13 2616.58 125.940   2
  -9  -2  13 5029.26 193.104   2
  -9  -2  13 4631.70 203.838   1
  -9   2  13 4885.01 165.373   1
  -9   2  13 4610.12 143.962   2
  -7   2  13 49.6988 28.1214   1
  -7  -2  13-34.0056 33.0848   1
   7  -2 -13-12.1690 18.2730   2
   5  -2 -13 644.573 54.2058   2
  -5  -2  13 742.794 83.8265   1
  -5   2  13 642.758 67.2766   1
  -3  -2  13 73.4891 40.1568   1
   3  -2 -13 56.4821 19.6199   2
  -3   2  13 6.75841 26.3795   1
   1  -2 -13 6163.50 139.969   2
  -1   2  13 6301.09 228.523   1
  -1  -2  13 6107.48 233.599   1
   1   2  13 17778.8 415.589   1
   1  -2  13 18340.9 421.530   1
   3   2  13 986.123 112.582   1
  -3  -2 -13 752.677 73.3346   2
   3  -2  13 927.332 104.841   1
   5  -2  13 41.1373 38.0543   1
  -5  -2 -13 146.797 46.4849   2
   7  -2  13 395.451 87.8420   1
  -7  -2 -13 279.306 64.7144   2
   9  -2  13 88.6039 60.8625   1
  -9  -2 -13 52.5243 44.3349   2
  11  -2  13 645.561 120.561   1
 -11   2 -13 486.688 97.4333   2
 -11  -2 -13 529.505 96.4094   2
 -13   2 -13 163.977 72.8397   2
 -13  -2 -13 120.128 58.7258   2
 -15   2 -13 68.7376 66.3180   2
 -15  -2 -13-76.5719 57.6469   2
 -18   3  13 109.681 45.0186   2
 -18  -3  13 80.4304 43.1584   1
 -16   3  13 21.3898 35.9996   2
 -16  -3  13 52.7853 34.7536   2
 -16  -3  13 120.837 63.0627   1
 -14   3  13 113.800 38.5951   2
 -14  -3  13 42.0811 36.3695   2
 -14  -3  13 55.6437 35.2975   1
 -14   3  13 62.2305 26.7186   1
 -12  -3  13 1725.94 130.212   2
 -12  -3  13 1683.15 141.750   1
 -12   3  13 1719.98 91.5792   1
 -12   3  13 1608.39 104.650   2
 -10   3  13 126.698 29.4455   2
 -10  -3  13 73.3476 35.8117   2
 -10   3  13 152.790 31.4829   1
  10  -3 -13 122.713 36.2448   2
 -10  -3  13 134.537 45.8291   1
  -8   3  13 8000.24 155.651   2
   8  -3 -13 7636.76 198.358   2
  -8  -3  13 8375.37 255.605   2
  -8  -3  13 8354.54 285.961   1
  -8   3  13 8432.39 207.424   1
  -6   3  13 13145.9 275.622   1
   6  -3 -13 12583.3 210.115   2
   6  -3 -13 12537.9 240.332   1
  -6  -3  13 12931.9 344.911   1
  -4   3  13 15628.3 325.106   1
   4  -3 -13 14776.2 186.737   2
   4  -3 -13 15047.1 279.151   1
  -4  -3  13 15158.2 369.894   1
  -2   3  13 8099.06 254.889   1
   2  -3 -13 7847.94 125.983   2
  -2  -3  13 7703.78 269.862   1
   0  -3 -13 11.5248 11.4869   2
   0  -3  13-12.5045 34.1003   1
   0  -3 -13-18.7988 18.1030   2
   0   3  13 32.0838 29.8478   1
  -2  -3 -13 5798.71 172.995   2
   2  -3  13 5581.73 245.272   1
   4  -3  13-22.1657 40.4017   1
  -4  -3 -13-16.1326 25.0994   2
   6  -3  13 141.885 64.2856   1
  -6  -3 -13 55.9120 38.7579   2
   8  -3  13 249.334 70.2662   1
  -8  -3 -13 254.900 58.8736   2
  10  -3  13-1.91987 51.1126   1
 -10  -3 -13 16.4261 36.5572   2
  12  -3  13 1394.46 172.828   1
 -12  -3 -13 1295.34 144.721   2
 -12   3 -13 940.398 137.150   2
 -14   3 -13 317.388 98.3085   2
 -14  -3 -13 248.032 76.7045   2
 -17   4  13 273.127 60.4217   2
 -17  -4  13 145.665 63.0105   2
 -17  -4  13 253.966 74.0323   1
 -15   4  13 30.8417 37.0866   2
 -15  -4  13 53.0661 41.7408   2
 -15  -4  13 99.5814 53.2814   1
 -13   4  13 37.5858 23.9551   2
 -13  -4  13 38.3982 38.5807   2
 -13  -4  13 33.7112 40.3609   1
 -11   4  13 653.424 43.7204   1
 -11  -4  13 673.947 85.5379   2
 -11  -4  13 544.862 88.3789   1
 -11   4  13 616.114 55.0686   2
  -9   4  13 1664.99 67.5547   2
  -9   4  13 1730.03 79.5211   1
  -9  -4  13 1646.76 125.121   2
  -9  -4  13 1722.57 144.250   1
  -7   4  13 12796.7 246.575   1
  -7  -4  13 11918.7 353.123   1
  -5   4  13 1513.45 97.2241   1
   5  -4 -13 1348.01 76.1831   1
  -5  -4  13 1456.29 124.185   1
  -3  -4  13 12523.6 353.199   1
  -1  -4  13 947.648 103.777   1
  -1  -4 -13 23.9387 9.09207   2
   1  -4  13 48.6517 35.0507   1
  -1  -4 -13 28.7730 11.0807   2
   3  -4  13 152.387 50.8258   1
  -3  -4 -13 147.940 30.4481   2
   5  -4  13-16.6225 33.2557   1
  -5  -4 -13 6.88144 26.0697   2
   7  -4  13-6.15406 55.8469   1
  -7  -4 -13-28.4199 37.0088   2
   9  -4  13 1284.41 151.711   1
  -9  -4 -13 1229.37 120.846   2
  11  -4  13 37.6527 50.0026   1
 -11  -4 -13 84.1651 55.5603   2
 -13   4 -13 231.192 83.1412   2
 -13  -4 -13 227.150 73.1605   2
 -16  -5  13 93.3963 48.8425   2
 -16  -5  13 156.525 61.3720   1
 -14  -5  13 67.2960 40.7387   2
 -14  -5  13 21.1544 44.1943   1
 -12  -5  13 542.353 83.8086   2
 -12  -5  13 563.878 90.2420   1
 -12   5  13 548.894 53.8589   2
 -10  -5  13 881.807 111.407   1
 -10   5  13 841.324 44.5552   2
  -8  -5  13 1361.77 131.621   1
  -6  -5  13 593.274 94.1186   1
   4  -5 -13 6.31576 14.9373   1
  -4  -5  13 24.3537 44.7167   1
  -2  -5  13 2884.03 181.139   1
   0  -5  13 386.716 76.0414   1
   2  -5  13 1571.41 140.053   1
  -4  -5 -13 28.5788 16.6875   2
   4  -5  13-9.25296 41.7625   1
   6  -5  13 114.383 48.5654   1
  -6  -5 -13 53.2343 25.4927   2
  -8  -5 -13 823.200 86.8860   2
   8  -5  13 839.524 123.150   1
  10   5  13 23.0489 29.5110   3
  10  -5  13-29.7753 54.3436   1
 -10  -5 -13-21.8505 41.5214   2
 -12   5 -13-10.1778 54.6194   2
  12  -5  13-3.00817 48.7252   1
 -12  -5 -13 56.9188 43.8186   2
 -15  -6  13 281.790 75.0020   2
 -15  -6  13 150.377 68.5836   1
 -13  -6  13 337.170 78.3718   2
 -13  -6  13 412.287 98.8079   1
 -11  -6  13 612.078 108.235   1
  -9  -6  13 4465.38 251.603   1
  -7  -6  13 3561.42 217.548   1
  -5  -6  13 459.642 82.0161   1
  -3  -6  13 5923.21 269.806   1
  -1  -6  13 9875.94 348.655   1
   1  -6  13 2956.12 196.313   1
   3  -6  13 302.424 73.7435   1
   5  -6  13 886.086 116.961   1
   7  -6  13 382.431 92.5187   1
   9  -6  13 117.540 73.7378   1
  11  -6  13-17.8458 53.6937   1
 -14  -7  13 288.567 76.1075   2
 -14  -7  13 316.724 95.1531   1
 -12  -7  13 83.1408 54.1435   1
 -10  -7  13 174.146 75.2975   1
  -8  -7  13 924.950 125.745   1
  -6  -7  13-70.8376 52.8639   1
  -4  -7  13 59.5292 52.8179   1
  -2  -7  13 260.240 72.8726   1
   0  -7  13 655.456 97.3948   1
   2  -7  13 368.723 82.4792   1
   4  -7  13 573.068 97.5231   1
   6  -7  13 1481.54 157.292   1
   8  -7  13 392.543 91.9246   1
 -11  -8  13-15.7255 47.8331   1
  -9  -8  13-5.75957 43.9791   1
  -7  -8  13 498.601 100.123   1
  -5  -8  13 64.0136 53.4118   1
  -3  -8  13 206.964 62.0518   1
  -1  -8  13 14.2863 38.8055   1
   1  -8  13 78.6892 51.1584   1
   3  -8  13 2.15243 53.0843   1
   5  -8  13 548.554 106.888   1
  -4  -9  13 89.3030 59.5624   1
  -2  -9  13-23.6732 44.6245   1
 -20   0  14 1444.05 136.218   1
 -20   0  14 1479.97 150.919   2
 -18   0  14 419.519 78.1409   2
 -18   0  14 470.669 79.2989   1
 -16   0  14 3710.29 196.699   1
 -16   0  14 3782.37 204.506   2
 -14   0  14 153.067 50.5900   2
 -14   0  14 105.958 40.6174   1
 -12   0  14 5652.28 219.231   1
 -12   0  14 5382.56 204.563   2
 -10   0  14 10270.4 259.668   2
 -10   0  14 10067.8 281.247   1
  -8   0  14 2540.92 121.424   2
  -8   0  14 2691.40 142.594   1
  -6   0  14 70.8731 31.7943   1
  -4   0  14 2548.96 143.878   1
  -2   0  14 269.628 54.9778   1
   0   0  14 311.544 63.3919   1
   2   0  14 9510.35 319.347   1
   4   0  14 489.753 87.3765   1
   6   0  14 84.1338 55.7908   1
   8   0  14 6168.23 316.228   1
  -8   0 -14 5855.67 272.950   2
 -10   0 -14 2755.61 204.063   2
 -12   0 -14 121.982 74.3725   2
 -14   0 -14-41.8203 60.0602   2
 -19   1  14 182.182 47.9681   2
 -19  -1  14 233.628 69.5028   2
 -19  -1  14 191.030 66.9771   1
 -19   1  14 324.282 64.5342   1
 -17   1  14 125.714 54.0854   2
 -17  -1  14 122.106 54.9033   2
 -17  -1  14 46.4399 35.0101   1
 -17   1  14 55.9875 35.8632   1
 -15   1  14 87.8627 43.9129   2
 -15  -1  14 101.732 45.4185   2
 -15  -1  14-31.1855 34.3785   1
 -15   1  14-12.2668 31.1515   1
 -13   1  14 305.369 57.4011   2
 -13  -1  14 331.837 63.7632   2
 -13  -1  14 206.444 53.7969   1
 -13   1  14 253.905 52.4314   1
 -11  -1  14 1489.59 111.621   2
 -11  -1  14 1566.93 122.073   1
 -11   1  14 1396.99 103.831   1
 -11   1  14 1430.01 99.6828   2
  -9   1  14 5308.17 166.481   2
  -9  -1  14 5660.29 196.906   2
  -9  -1  14 5174.11 209.155   1
  -9   1  14 5004.77 187.191   1
  -7  -1  14 2880.16 153.779   1
  -7   1  14 2977.08 144.601   1
   5  -1 -14 8480.43 219.256   2
  -5  -1  14 8706.79 267.485   1
  -5   1  14 8589.34 249.692   1
  -3  -1  14 1522.78 115.601   1
   3  -1 -14 1518.58 86.4763   2
  -3   1  14 1601.82 115.125   1
   1  -1 -14 437.208 46.2588   2
  -1   1  14 407.411 65.1284   1
  -1  -1  14 495.987 72.0861   1
   1   1  14 3402.94 186.291   1
   1  -1  14 3407.97 188.440   1
   3  -1  14 19185.4 472.358   1
   3   1  14 19532.7 483.471   1
   5   1  14 80.3277 62.3993   1
  -5  -1 -14 10.4874 32.8558   2
   5  -1  14 83.3622 61.3489   1
   7  -1  14 2773.31 207.154   1
   7   1  14 3147.42 220.218   1
  -7  -1 -14 2486.18 172.648   2
   9  -1  14-27.5471 52.1122   1
  -9   1 -14 90.9422 53.2898   2
  -9  -1 -14-44.9049 39.7494   2
 -11   1 -14-80.3529 55.3020   2
 -11  -1 -14 32.7517 46.7323   2
 -13   1 -14 237.560 79.6586   2
 -13  -1 -14 237.776 73.8343   2
 -18   2  14 52.4482 45.7242   2
 -18  -2  14 49.2034 41.7750   2
 -18  -2  14 109.807 55.3264   1
 -16   2  14-11.6976 36.7108   2
 -16  -2  14 61.2329 43.7331   2
 -16  -2  14 19.7233 40.1027   1
 -16   2  14 12.2746 23.9513   1
 -14   2  14 90.6390 39.8384   2
 -14  -2  14 26.1776 32.9405   1
 -14   2  14 33.5300 24.3098   1
 -12   2  14 419.688 56.4821   2
 -12  -2  14 430.247 71.9386   2
 -12  -2  14 322.528 69.6737   1
 -12   2  14 381.597 53.6776   1
 -10   2  14 848.639 68.3403   2
 -10  -2  14 877.626 86.1448   2
 -10  -2  14 847.797 95.1225   1
 -10   2  14 813.072 72.2318   1
   8  -2 -14 666.697 67.9959   2
  -8  -2  14 905.154 97.9041   1
  -8   2  14 826.508 76.5201   1
   6  -2 -14 10293.6 232.646   2
  -6  -2  14 10211.4 302.449   1
  -6   2  14 10479.9 268.410   1
   4  -2 -14 2630.85 107.637   2
  -4  -2  14 2415.83 149.103   1
  -4   2  14 2749.67 146.046   1
   2  -2 -14 0.63557 13.3696   2
  -2  -2  14 46.6070 39.2682   1
  -2   2  14 12.0403 27.5149   1
   0  -2 -14 2213.07 90.9629   2
   0   2  14 2081.18 146.535   1
   2   2  14 27567.4 559.240   1
   2  -2  14 27634.0 557.343   1
   4  -2  14 2744.68 187.431   1
   4   2  14 2904.76 197.351   1
  -4  -2 -14 2834.91 151.737   2
  -6  -2 -14 467.747 72.9333   2
   6  -2  14 545.565 94.5493   1
   8  -2  14 225.513 70.3161   1
  -8  -2 -14 117.331 52.9952   2
 -10   2 -14 878.507 122.724   2
 -10  -2 -14 662.829 105.412   2
  10  -2  14 857.561 133.652   1
 -12   2 -14 549.331 107.522   2
 -12  -2 -14 349.142 80.3139   2
 -14   2 -14 112.534 61.2275   2
 -14  -2 -14 157.582 73.4748   2
 -19   3  14 202.038 62.9180   2
 -19  -3  14 344.465 80.9539   2
 -19  -3  14 337.716 87.8642   1
 -17   3  14 116.517 45.0508   2
 -17  -3  14 60.2437 51.9951   2
 -17  -3  14 119.499 52.8764   1
 -15   3  14 477.605 68.9931   2
 -15  -3  14 474.912 80.9458   2
 -15  -3  14 520.367 92.7311   1
 -13  -3  14 1031.56 106.712   2
 -13  -3  14 1073.72 120.391   1
 -13   3  14 1143.08 79.4298   1
 -13   3  14 1309.62 96.7185   2
 -11  -3  14 1578.71 123.989   2
 -11  -3  14 1638.24 139.555   1
 -11   3  14 1845.66 100.745   1
 -11   3  14 1587.37 91.1729   2
  -9   3  14 3043.51 105.595   2
   9  -3 -14 2667.99 128.083   2
  -9  -3  14 2990.69 161.285   2
  -9  -3  14 2752.70 171.425   1
  -9   3  14 3047.16 131.954   1
  -7   3  14 5005.67 177.107   1
   7  -3 -14 4872.12 147.470   2
  -7  -3  14 4978.42 224.901   1
  -5   3  14 6827.79 221.001   1
   5  -3 -14 6267.94 141.195   2
  -5  -3  14 6325.66 248.747   1
  -3   3  14 414.452 66.7055   1
  -3  -3  14 371.893 67.8222   1
   3  -3 -14 351.879 30.6807   2
  -1   3  14 3380.52 179.864   1
   1  -3 -14 3391.46 106.111   2
  -1  -3  14 3324.09 187.588   1
   1  -3 -14 3252.17 90.5819   2
   1   3  14 1246.46 119.146   1
  -1  -3 -14 1498.11 86.3392   2
   1  -3  14 1370.61 125.226   1
  -3  -3 -14 1670.73 106.244   2
   3  -3  14 1673.87 145.266   1
   5  -3  14 266.674 71.9026   1
  -5  -3 -14 207.512 48.3694   2
  -7  -3 -14-42.9104 33.3720   2
   7  -3  14-82.6600 73.3096   1
   9  -3  14-36.2942 58.2977   1
  -9  -3 -14 30.4100 35.1309   2
  11  -3  14 76.6015 62.8719   1
 -11   3 -14 68.5351 61.1591   2
 -11  -3 -14 171.141 59.9944   2
 -13   3 -14 436.546 109.918   2
 -13  -3 -14 272.091 83.0245   2
 -18  -4  14 978.665 131.740   1
 -18   4  14 898.436 105.042   2
 -18  -4  14 1081.79 129.185   2
 -16   4  14-5.76840 28.4243   2
 -16  -4  14 13.7736 34.5853   2
 -16  -4  14 39.2365 53.3763   1
 -14  -4  14 1093.65 116.345   2
 -14  -4  14 1199.68 134.047   1
 -14   4  14 1353.71 99.9289   2
 -12   4  14 25.4740 19.4043   2
 -12  -4  14-12.1465 36.6336   2
 -12  -4  14 27.3704 39.9965   1
 -10   4  14 293.323 34.4174   2
 -10   4  14 329.008 41.0136   1
 -10  -4  14 377.339 70.3433   2
 -10  -4  14 258.406 66.7808   1
  -8   4  14 1203.11 80.2903   1
  -8  -4  14 1090.27 116.865   1
   6  -4 -14 173.349 32.3741   1
  -6  -4  14 150.925 56.0134   1
  -6   4  14 187.141 40.0130   1
  -4   4  14 5748.73 212.701   1
  -4  -4  14 5687.80 246.265   1
  -2  -4  14 55.4165 45.2934   1
   0  -4  14 161.458 63.3656   1
  -2  -4 -14 1729.64 80.3652   2
   2  -4  14 1742.23 146.444   1
  -4  -4 -14 69.2460 26.8362   2
   4  -4  14 82.7494 61.2241   1
   6  -4  14 64.8142 47.7513   1
  -6  -4 -14 80.5432 37.4512   2
  -8  -4 -14 175.002 48.3484   2
   8  -4  14 260.724 89.3227   1
  10  -4  14 338.024 93.4845   1
 -10  -4 -14 148.424 55.4346   2
 -12   4 -14 14.9057 42.8134   2
 -12  -4 -14-102.761 60.3403   2
  12  -4  14-63.4436 68.8567   1
 -17  -5  14 551.895 94.4851   2
 -17  -5  14 596.159 110.407   1
 -15  -5  14 448.961 85.2227   2
 -15  -5  14 250.434 73.9293   1
 -13  -5  14 634.559 90.4584   2
 -13  -5  14 638.458 109.527   1
 -11  -5  14 47.4443 54.6959   1
  -9  -5  14 6281.58 288.078   1
  -7  -5  14 1807.44 153.270   1
  -5  -5  14 14.2196 41.0684   1
  -3  -5  14 916.616 105.235   1
  -1  -5  14 4836.62 242.287   1
   1  -5  14 4033.90 226.447   1
   3  -5  14 89.1074 46.9566   1
   5  -5  14 922.680 120.376   1
   7  -5  14 304.172 84.2576   1
   9  -5  14-13.0402 44.2566   1
  11  -5  14 97.6539 75.1931   1
 -14  -6  14 738.098 106.979   2
 -14  -6  14 926.934 132.236   1
 -12  -6  14 55.3778 55.5596   1
 -10  -6  14 932.921 124.790   1
  -8  -6  14 30.1565 45.1498   1
  -6  -6  14-0.36218 40.3332   1
  -4  -6  14 897.312 116.386   1
  -2  -6  14 1278.58 134.329   1
   0  -6  14 90.6009 61.6562   1
   2  -6  14 2614.79 192.233   1
   4  -6  14 205.967 72.6848   1
   6  -6  14 1000.39 133.105   1
   8  -6  14 67.7580 51.4743   1
  10   6  14 49.7334 34.8697   3
  10  -6  14 45.2412 62.8816   1
 -13  -7  14 64.7130 65.6179   1
 -11  -7  14 146.439 68.5776   1
  -9  -7  14 127.324 73.5255   1
  -7  -7  14 192.933 62.4561   1
  -5  -7  14 44.9773 59.5193   1
  -3  -7  14 44.7909 40.4149   1
  -1  -7  14 162.283 59.4148   1
   1  -7  14 138.799 64.1009   1
   3  -7  14 313.315 83.2111   1
   5  -7  14 42.6051 59.9749   1
   7  -7  14 379.853 98.2729   1
 -10  -8  14-10.3691 56.7898   1
  -8  -8  14 247.590 81.9551   1
  -6  -8  14 423.712 87.9995   1
  -4  -8  14 122.110 58.7500   1
  -2  -8  14 34.3779 46.9084   1
   0  -8  14 104.397 56.1472   1
   2  -8  14 183.725 78.4862   1
   4  -8  14 102.481 43.6949   1
 -19   0  15-69.5568 54.8742   2
 -19   0  15-11.3649 35.9412   1
 -17   0  15 103.377 47.5644   2
 -17   0  15 141.670 52.8115   1
 -15   0  15-34.3730 36.2505   2
 -15   0  15-76.3033 47.7480   1
 -13   0  15 75.5946 47.0189   2
 -13   0  15-45.7935 38.6608   1
 -11   0  15-31.1139 33.4681   2
 -11   0  15 1.90149 38.0771   1
  -9   0  15 1.43260 23.1523   2
  -9   0  15-14.6318 28.2535   1
  -7   0  15 36.8056 27.2222   1
  -5   0  15-7.42223 35.7969   1
  -3   0  15 51.8608 42.2896   1
  -1   0  15-15.5798 34.0384   1
   1   0  15 27.1880 35.8218   1
   3   0  15 69.3716 57.8553   1
   5   0  15 11.4549 40.2676   1
  -7   0 -15-22.7598 39.2611   2
   7   0  15-10.8816 53.0083   1
  -9   0 -15-1.56586 54.3143   2
 -11   0 -15 34.7196 42.1455   2
 -13   0 -15-27.2551 54.1336   2
 -18   1  15 397.541 73.1296   2
 -18  -1  15 487.054 85.8738   2
 -18  -1  15 414.323 78.7724   1
 -18   1  15 328.226 61.0142   1
 -16   1  15 359.252 65.3479   2
 -16  -1  15 235.494 52.7069   2
 -16  -1  15 274.658 70.9931   1
 -16   1  15 321.510 59.8218   1
 -14  -1  15 977.173 108.059   1
 -14   1  15 1009.17 96.9993   1
 -14   1  15 813.945 88.6631   2
 -14  -1  15 936.875 98.0676   2
 -12  -1  15 9537.20 284.428   2
 -12  -1  15 9633.79 310.062   1
 -12   1  15 9073.79 268.531   1
 -12   1  15 9537.20 260.855   2
 -10   1  15 420.790 60.9098   1
 -10   1  15 448.775 56.4434   2
 -10  -1  15 483.190 65.8372   2
 -10  -1  15 306.710 63.0544   1
  -8   1  15 70.9867 36.0666   1
  -8  -1  15 68.8884 40.6531   1
  -6  -1  15 1394.14 112.344   1
  -6   1  15 1345.78 104.860   1
  -4  -1  15 2309.62 148.066   1
  -4   1  15 2369.42 145.553   1
  -2   1  15 4.44953 26.3619   1
  -2  -1  15-39.2574 36.2523   1
   0   1  15 563.893 82.9380   1
   0  -1  15 1.26965 37.1796   1
   2  -1  15 12019.1 377.586   1
   2   1  15 11919.9 376.555   1
   4  -1  15 15622.6 460.844   1
   4   1  15 16542.0 475.003   1
   6  -1  15 854.589 122.863   1
   6   1  15 864.414 121.097   1
  -6  -1 -15 777.530 96.2914   2
   8  -1  15 637.567 114.310   1
  -8  -1 -15 376.641 71.6368   2
  10  -1  15 1660.97 184.181   1
 -10   1 -15 1526.77 158.950   2
 -10  -1 -15 1562.97 159.901   2
 -12   1 -15 432.204 95.6088   2
 -12  -1 -15 366.720 89.7239   2
 -19   2  15 209.352 62.2039   2
 -19  -2  15 103.659 50.9645   2
 -19  -2  15 217.380 71.0659   1
 -17   2  15 127.556 45.9044   2
 -17  -2  15 174.028 55.4770   2
 -17  -2  15 136.089 63.6056   1
 -17   2  15 165.711 44.1287   1
 -15  -2  15 5732.14 271.613   1
 -15   2  15 6020.55 215.652   1
 -15   2  15 5910.80 230.681   2
 -15  -2  15 5255.68 242.399   2
 -13  -2  15 867.860 95.2636   2
 -13  -2  15 913.853 106.112   1
 -13   2  15 1052.47 89.8861   1
 -13   2  15 953.883 84.6180   2
 -11   2  15 8560.35 219.904   2
 -11  -2  15 8699.36 277.772   2
 -11  -2  15 8514.58 301.092   1
 -11   2  15 8840.53 249.864   1
  -9   2  15 318.762 54.8346   1
  -9   2  15 313.738 41.2148   2
  -9  -2  15 335.649 70.3464   1
   7  -2 -15 3802.44 154.352   2
  -7  -2  15 4147.35 202.533   1
  -7   2  15 4298.08 179.439   1
   5  -2 -15 111.254 30.7623   2
  -5  -2  15 196.139 54.2328   1
  -5   2  15 197.586 49.4776   1
  -3   2  15 7175.49 256.562   1
   3  -2 -15 6976.92 176.199   2
  -3  -2  15 7468.76 273.913   1
  -1   2  15 10226.1 322.876   1
   1  -2 -15 10163.6 203.397   2
   1   2  15 12072.1 373.323   1
   1  -2  15 12110.3 374.574   1
   3  -2  15 6651.93 292.268   1
   3   2  15 6451.05 295.964   1
  -3  -2 -15 6449.27 225.233   2
   5  -2  15 5126.07 269.439   1
  -5  -2 -15 4794.87 212.571   2
   7  -2  15 1080.16 136.004   1
  -7  -2 -15 1206.34 119.891   2
   9  -2  15 20.7256 52.3965   1
  -9  -2 -15 4.00667 53.9073   2
  11  -2  15-44.4579 69.3918   1
 -11   2 -15 85.0659 50.8702   2
 -11  -2 -15-101.137 62.1840   2
 -13   2 -15 846.103 139.679   2
 -13  -2 -15 811.898 125.967   2
 -18   3  15-20.0261 33.8097   2
 -18  -3  15 65.6725 39.2833   2
 -18  -3  15 34.4618 39.0445   1
 -16  -3  15 1753.24 164.108   1
 -16   3  15 1882.85 132.773   2
 -16  -3  15 1768.90 149.885   2
 -14   3  15 22.4984 24.5615   1
 -14   3  15 27.1577 23.7953   2
 -14  -3  15 14.1471 45.0865   2
 -14  -3  15 4.87729 48.8604   1
 -12   3  15 17.8807 23.4461   2
 -12  -3  15-27.9715 42.8569   2
 -12   3  15 33.7202 27.8954   1
 -12  -3  15 35.0356 36.6412   1
 -10   3  15 1515.24 80.1527   2
 -10  -3  15 1440.94 117.004   2
 -10  -3  15 1588.90 138.208   1
 -10   3  15 1635.50 100.745   1
  -8  -3  15-25.8381 31.2129   1
  -8   3  15 12.0977 27.8210   1
  -6   3  15 2541.83 140.077   1
   6  -3 -15 2265.95 96.3452   2
  -6  -3  15 2455.63 164.785   1
  -4   3  15 2429.11 147.183   1
   4  -3 -15 2441.30 87.3617   2
  -4  -3  15 2401.44 161.846   1
  -2   3  15 6522.35 255.859   1
   2  -3 -15 6304.58 134.363   2
  -2  -3  15 6283.23 265.246   1
   0   3  15 865.956 104.013   1
   0  -3 -15 839.111 62.1727   2
   0  -3  15 676.009 93.5475   1
   0  -3 -15 822.910 50.9677   2
  -2  -3 -15 47.0587 28.8083   2
   2  -3  15 37.0906 32.4496   1
   4  -3  15-31.5004 50.5013   1
  -4  -3 -15-2.07283 24.1725   2
   6  -3  15 2105.42 183.927   1
  -6  -3 -15 2110.05 145.087   2
   8  -3  15 211.648 85.3761   1
  -8  -3 -15 158.995 49.0479   2
  10  -3  15 355.791 96.2735   1
 -10  -3 -15 528.892 92.1972   2
 -12   3 -15 329.147 91.4450   2
 -12  -3 -15 392.178 93.0639   2
  12  -3  15 369.019 104.427   1
 -17  -4  15 134.318 45.9021   2
 -17  -4  15 76.3118 58.2655   1
 -15   4  15 71.9174 30.0671   2
 -15  -4  15 59.4881 37.4401   2
 -15  -4  15 0.41900 43.0730   1
 -13  -4  15 610.632 92.1176   2
 -13  -4  15 720.764 108.190   1
 -13   4  15 683.015 62.8289   2
 -11   4  15 195.506 30.0136   2
 -11  -4  15 270.649 65.6279   2
 -11  -4  15 334.163 78.5980   1
  -9   4  15 3973.59 147.418   1
  -9  -4  15 4214.05 228.494   1
  -7   4  15 5497.26 192.004   1
  -7  -4  15 5340.46 251.468   1
  -5   4  15 6794.07 235.267   1
  -5  -4  15 6393.66 271.733   1
  -3   4  15 2233.46 149.837   1
  -3  -4  15 2164.94 161.543   1
  -1  -4  15 184.696 59.1029   1
   1  -4  15 187.479 55.1753   1
  -1  -4 -15 229.357 27.0876   2
  -3  -4 -15 23.5717 19.9375   2
   3  -4  15 83.8286 42.5072   1
   5  -4  15 941.502 125.661   1
  -5  -4 -15 1114.66 92.1100   2
   7  -4  15-0.31008 57.5083   1
  -7  -4 -15 80.7955 35.8477   2
   9  -4  15 129.326 68.7633   1
  -9  -4 -15 123.882 46.0244   2
  11  -4  15 76.3695 67.2815   1
 -11  -4 -15-10.5728 47.8435   2
 -16  -5  15 342.855 83.2463   2
 -16  -5  15 366.538 84.7505   1
 -14  -5  15-1.49793 47.6757   2
 -14  -5  15 50.9600 58.6372   1
 -12  -5  15-10.8502 53.3394   1
 -10  -5  15 223.280 68.1053   1
  -8  -5  15 1015.20 119.554   1
  -6  -5  15 485.397 86.1035   1
  -4  -5  15 46.9242 45.8867   1
  -2  -5  15 1534.21 145.770   1
   0  -5  15 1791.11 159.092   1
   2  -5  15 19.2041 43.8426   1
   4  -5  15 105.691 57.4641   1
   6  -5  15-12.7254 57.1725   1
   8  -5  15 378.439 94.5809   1
  10  -5  15 35.9598 58.0297   1
 -13  -6  15 6.86716 49.3985   1
 -11  -6  15 22.2089 48.2844   1
  -9  -6  15 148.940 59.9986   1
  -7  -6  15 272.922 85.2201   1
  -5  -6  15-66.8494 44.7134   1
  -3  -6  15 748.687 106.826   1
  -1  -6  15 104.404 45.8012   1
   1  -6  15 165.621 59.9288   1
   3  -6  15-19.9150 46.9854   1
   5  -6  15 90.7343 64.4243   1
   7  -6  15 230.256 83.3517   1
 -12  -7  15 209.544 78.0771   1
 -10  -7  15 86.2688 61.7548   1
  -8  -7  15 400.406 88.1280   1
  -6  -7  15 5.98316 49.5967   1
  -4  -7  15 160.443 62.4405   1
  -2  -7  15 155.147 62.2368   1
   0  -7  15 48.3731 46.8037   1
   2  -7  15-31.0490 43.8767   1
   4  -7  15-40.2315 59.4361   1
   6  -7  15 55.8940 46.7643   1
  -7  -8  15 61.2758 43.2854   1
  -5  -8  15 194.536 74.9873   1
  -3  -8  15 117.743 62.0977   1
  -1  -8  15-26.7051 48.8166   1
   1  -8  15-97.6401 63.8340   1
 -18   0  16 918.770 108.720   1
 -18   0  16 1074.12 119.338   2
 -16   0  16 52.3451 44.7707   2
 -16   0  16 124.122 50.4759   1
 -14   0  16 243.263 58.2670   2
 -14   0  16 346.432 68.7461   1
 -12   0  16 8892.22 267.354   2
 -12   0  16 9225.41 297.973   1
 -10   0  16 13054.3 301.269   2
 -10   0  16 12023.2 330.952   1
  -8   0  16 84.0963 44.2261   1
  -6   0  16 7413.20 261.405   1
  -4   0  16 625.072 82.9634   1
  -2   0  16 1179.49 115.367   1
   0   0  16 161.673 51.2627   1
   2   0  16 773.217 110.471   1
   4   0  16 1363.06 145.620   1
   6   0  16 2936.84 224.731   1
   8   0  16 1583.13 175.294   1
  -8   0 -16 1499.92 152.673   2
 -10   0 -16 2190.08 191.136   2
 -12   0 -16 930.549 139.410   2
 -19   1  16 17.6466 42.0424   2
 -19  -1  16-18.6165 45.2821   2
 -19  -1  16 61.9592 47.5254   1
 -19   1  16 117.421 47.9483   1
 -17   1  16 18.2506 38.0367   2
 -17  -1  16-49.3972 43.8042   2
 -17  -1  16 34.7706 38.5012   1
 -17   1  16-20.6981 29.7880   1
 -15   1  16 74.3764 37.7757   2
 -15  -1  16 17.0970 33.2672   2
 -15  -1  16 34.4198 52.4342   1
 -15   1  16-7.93766 28.3304   1
 -13   1  16 1644.12 115.743   2
 -13  -1  16 1541.81 122.975   2
 -13  -1  16 1522.68 129.314   1
 -13   1  16 1600.22 121.004   1
 -11   1  16 2170.81 119.620   2
 -11  -1  16 2097.35 134.971   2
 -11  -1  16 2171.53 150.774   1
 -11   1  16 2218.71 140.326   1
  -9  -1  16 988.208 103.511   1
  -9   1  16 948.345 93.6610   1
  -7  -1  16 6.27453 34.6116   1
  -7   1  16 32.8237 31.6955   1
  -5  -1  16 4370.85 209.367   1
  -5   1  16 4429.74 201.734   1
  -3  -1  16 3769.26 199.316   1
  -3   1  16 3761.76 194.117   1
  -1   1  16 1377.46 126.361   1
  -1  -1  16 1130.67 114.490   1
   1   1  16 2783.43 187.023   1
   1  -1  16 2949.16 192.180   1
   3   1  16 440.693 83.8881   1
   3  -1  16 358.387 77.8990   1
  -5  -1 -16 672.237 89.7192   2
   5   1  16 454.749 98.6420   1
   5  -1  16 536.690 98.3227   1
  -7  -1 -16 174.537 63.6260   2
   7  -1  16 61.7647 43.0300   1
   7   1  16 56.9907 57.1612   1
   9  -1  16 1722.74 190.939   1
  -9   1 -16 1598.48 165.581   2
  -9  -1 -16 1591.20 158.536   2
 -11   1 -16 90.2571 68.6106   2
 -11  -1 -16 131.816 60.6911   2
 -18   2  16-38.2001 35.6731   2
 -18  -2  16 24.7081 41.7854   2
 -18  -2  16 60.7748 49.6639   1
 -16   2  16 175.607 47.4195   2
 -16  -2  16 126.183 52.3551   2
 -16  -2  16 99.9913 54.4978   1
 -16   2  16 172.962 45.4733   1
 -14   2  16 251.620 50.6253   1
 -14   2  16 201.077 48.3770   2
 -14  -2  16 195.681 52.7013   2
 -14  -2  16 212.500 58.6077   1
 -12   2  16 1222.88 89.8891   2
 -12  -2  16 1093.69 107.062   2
 -12  -2  16 1139.50 117.991   1
 -12   2  16 1316.59 101.798   1
 -10   2  16 1589.20 91.6935   2
 -10  -2  16 1370.55 124.896   1
 -10   2  16 1680.27 117.088   1
  -8   2  16 316.772 52.5678   1
  -8  -2  16 272.056 61.9332   1
  -6  -2  16 14.8890 29.8392   1
  -6   2  16 29.4508 33.0830   1
   6  -2 -16 11.4425 23.5610   2
  -4   2  16 4467.66 207.343   1
   4  -2 -16 4456.82 152.578   2
  -4  -2  16 4793.28 226.303   1
  -2   2  16 1353.32 121.940   1
  -2  -2  16 1310.90 123.747   1
   2  -2 -16 1213.84 75.2324   2
   0   2  16 3594.96 212.023   1
   0  -2  16 3265.07 200.890   1
   2  -2  16 223.522 75.4677   1
   2   2  16 391.968 81.6503   1
   4  -2  16 2154.09 179.988   1
   4   2  16 2341.44 188.547   1
  -4  -2 -16 2238.31 147.153   2
  -6  -2 -16 715.053 92.6739   2
   6  -2  16 712.937 114.788   1
  -8  -2 -16-26.6427 40.3334   2
   8  -2  16 72.1130 60.8584   1
  10  -2  16 81.8215 78.0095   1
 -10   2 -16 37.0715 49.2094   2
 -10  -2 -16 93.8791 39.9235   2
 -12   2 -16 55.7649 61.9499   2
 -12  -2 -16 167.554 62.7022   2
 -17   3  16 314.633 62.7015   2
 -17  -3  16 281.884 66.3474   2
 -17  -3  16 353.661 88.2770   1
 -15   3  16 15.3056 25.4022   2
 -15  -3  16 21.5732 40.0798   2
 -15  -3  16 90.3720 57.5509   1
 -13   3  16 122.611 35.2143   2
 -13  -3  16 115.623 57.1440   2
 -13   3  16 163.397 42.8431   1
 -13  -3  16 102.909 66.4589   1
 -11   3  16 515.566 50.9091   2
 -11  -3  16 475.506 78.0106   2
 -11   3  16 357.164 54.3157   1
 -11  -3  16 414.276 83.3457   1
  -9  -3  16 149.404 49.7278   1
  -9   3  16 130.599 37.9001   1
  -7   3  16 2447.34 142.156   1
  -7  -3  16 2135.55 158.287   1
  -5  -3  16 445.432 72.6043   1
  -5   3  16 478.073 73.9833   1
  -3   3  16 906.719 103.632   1
  -3  -3  16 758.872 98.8029   1
   1  -3 -16 707.129 56.5283   2
  -1  -3  16 717.115 94.8313   1
  -1   3  16 693.669 93.6372   1
  -1  -3 -16-15.8101 19.4136   2
   1  -3  16 26.3046 45.3584   1
   1   3  16 46.3920 42.0280   1
   3  -3  16 144.569 64.9508   1
  -3  -3 -16 37.5471 26.2110   2
   5  -3  16 1682.07 167.088   1
  -5  -3 -16 1716.42 129.132   2
  -7  -3 -16 1.83349 36.7642   2
   7  -3  16-52.9057 69.8269   1
   9  -3  16 49.6803 57.0261   1
  -9  -3 -16 69.8872 52.2456   2
  11  -3  16 129.097 75.5180   1
 -11   3 -16 78.7880 60.0911   2
 -11  -3 -16 219.036 76.4243   2
 -16  -4  16 43.7396 50.4488   2
 -16  -4  16-20.4556 46.7915   1
 -14  -4  16 312.115 71.5330   2
 -14  -4  16 320.558 75.6017   1
 -12  -4  16 218.342 65.3012   2
 -12  -4  16 211.085 66.1077   1
 -10   4  16 35.2525 26.3795   1
 -10  -4  16-34.0122 44.2071   1
  -8   4  16 277.506 50.5069   1
  -8  -4  16 252.120 70.7808   1
  -6   4  16 653.435 75.6755   1
  -6  -4  16 679.622 97.3194   1
  -4  -4  16 33.0246 38.4314   1
  -4   4  16 150.329 52.0607   1
  -2  -4  16 3949.43 225.096   1
   0  -4  16 363.240 78.9661   1
   2  -4  16 24.6211 52.5905   1
   4  -4  16 474.146 94.8023   1
  -4  -4 -16 526.704 62.1888   2
   6  -4  16 58.3679 49.0822   1
  -6  -4 -16 68.4528 36.4319   2
   8  -4  16 350.365 89.5528   1
  10  -4  16 43.8534 72.6797   1
 -15  -5  16 257.109 73.0633   2
 -15  -5  16 246.346 77.7830   1
 -13  -5  16 732.217 118.255   1
 -11  -5  16 167.505 67.2748   1
  -9  -5  16 257.077 75.4683   1
  -7  -5  16 65.5773 61.3256   1
  -5  -5  16 362.516 80.5843   1
  -3  -5  16 16.9130 40.2877   1
  -1  -5  16 7605.64 328.222   1
   1  -5  16 4056.40 247.944   1
   3  -5  16 524.203 97.3085   1
   5  -5  16-57.8957 45.1195   1
   7  -5  16 95.5880 73.8022   1
   9  -5  16 90.3923 58.0324   1
 -12  -6  16 982.924 132.654   1
 -10  -6  16-78.4954 61.9318   1
  -8  -6  16 151.889 69.4431   1
  -6  -6  16 705.524 116.468   1
  -4  -6  16 846.012 122.747   1
  -2  -6  16 609.942 102.018   1
   0  -6  16 805.159 119.697   1
   2  -6  16-53.5442 59.8226   1
   4  -6  16 718.298 118.510   1
   6  -6  16 565.751 110.994   1
 -11  -7  16 148.770 79.1887   1
  -9  -7  16 28.6474 57.6480   1
  -7  -7  16 559.580 105.950   1
  -5  -7  16-69.5802 62.0973   1
  -3  -7  16 154.869 60.8105   1
  -1  -7  16 112.499 48.9116   1
   1  -7  16-34.5502 47.2855   1
   3  -7  16-21.0197 48.1748   1
  -4  -8  16 61.6593 62.8682   1
  -2  -8  16 377.824 93.8012   1
 -17   0  17-50.3898 46.1820   2
 -17   0  17-22.2279 34.6983   1
 -15   0  17 36.4019 33.9311   2
 -15   0  17 27.5677 33.2325   1
 -13   0  17-43.1563 32.4513   2
 -13   0  17 31.8890 42.9583   1
 -11   0  17-43.0883 30.9155   2
 -11   0  17-21.2700 36.4596   1
  -9   0  17 8.09810 38.2226   1
  -7   0  17-10.8487 36.6561   1
  -5   0  17-12.8634 33.6831   1
  -3   0  17 15.1975 32.7175   1
  -1   0  17 97.3187 45.0553   1
   1   0  17-2.62852 43.0222   1
   3   0  17 32.1040 50.8335   1
   5   0  17 26.2316 40.5503   1
  -7   0 -17-32.5425 41.3629   2
   7   0  17 91.1267 60.0527   1
  -9   0 -17-26.6316 47.7744   2
 -11   0 -17-20.4644 60.4619   2
 -18   1  17-126.025 55.2260   2
 -18  -1  17-59.0914 44.2385   2
 -18  -1  17-21.7745 53.5614   1
 -18   1  17-53.8943 42.4207   1
 -16   1  17 64.2387 40.1694   2
 -16  -1  17 9.73107 42.7588   2
 -16  -1  17 52.0856 44.7767   1
 -16   1  17 30.5482 38.3208   1
 -14   1  17 276.378 55.7999   2
 -14  -1  17 300.807 63.9024   2
 -14  -1  17 212.356 60.5108   1
 -14   1  17 333.627 65.8669   1
 -12   1  17 7905.53 241.045   2
 -12  -1  17 7745.52 262.883   2
 -12  -1  17 7485.75 290.320   1
 -12   1  17 7985.71 274.467   1
 -10  -1  17 3992.38 210.038   1
 -10   1  17 4179.60 198.489   1
  -8  -1  17 103.945 50.3849   1
  -8   1  17 22.8912 30.4232   1
  -6  -1  17 745.641 90.7366   1
  -6   1  17 800.899 93.1324   1
  -4  -1  17 5902.85 254.437   1
  -4   1  17 5539.84 241.104   1
  -2   1  17 2891.77 181.823   1
  -2  -1  17 2828.33 182.252   1
   0   1  17 364.981 75.7056   1
   0  -1  17 245.709 71.5013   1
   2  -1  17 1168.89 135.067   1
   2   1  17 1057.45 127.598   1
   4  -1  17 1745.73 173.646   1
   4   1  17 1521.19 159.824   1
   6  -1  17 49.4398 57.8438   1
  -6  -1 -17 74.2464 39.1103   2
   6   1  17 13.7566 55.9494   1
   8  -1  17 294.405 80.3846   1
  -8   1 -17 253.682 84.5519   2
  -8  -1 -17 134.133 59.0288   2
  10  -1  17 129.962 80.8932   1
 -10   1 -17 32.6525 58.4436   2
 -10  -1 -17-6.37246 54.9615   2
 -17   2  17 175.754 53.8654   2
 -17  -2  17 155.435 49.0640   2
 -17  -2  17 121.533 58.8071   1
 -15   2  17 44.3546 31.7395   1
 -15   2  17 115.207 44.6613   2
 -15  -2  17 140.098 51.3124   2
 -15  -2  17 54.4793 41.1619   1
 -13   2  17 21.2418 27.4667   1
 -13   2  17-32.9506 29.8389   2
 -13  -2  17-37.7724 42.0678   2
 -13  -2  17 4.13648 33.6992   1
 -11   2  17 648.891 77.0025   1
 -11  -2  17 655.001 90.6023   1
  -9   2  17 116.742 42.8946   1
  -9  -2  17 103.685 40.8468   1
  -7  -2  17 2013.47 151.103   1
  -7   2  17 2229.73 147.477   1
  -5   2  17 679.206 85.5855   1
  -5  -2  17 738.207 97.0348   1
  -3   2  17 167.340 49.2194   1
  -3  -2  17 104.210 45.5566   1
  -1   2  17 785.182 104.593   1
  -1  -2  17 773.537 102.492   1
   1   2  17 511.596 86.6556   1
   1  -2  17 559.357 93.4789   1
   3  -2  17 1811.55 170.758   1
   3   2  17 1766.09 174.117   1
  -3  -2 -17 1757.41 127.021   2
   5  -2  17 1132.82 139.722   1
  -5  -2 -17 1182.30 116.691   2
   7  -2  17 167.968 60.5734   1
  -7  -2 -17 124.122 53.9889   2
   9  -2  17 6.32217 51.9792   1
  -9  -2 -17-71.8234 51.6397   2
 -11   2 -17 106.202 72.1646   2
  11  -2  17 71.3170 59.7920   1
 -11  -2 -17-108.213 70.6558   2
 -16   3  17 620.435 75.6422   2
 -16  -3  17 447.067 86.0870   2
 -16  -3  17 420.439 89.8019   1
 -14   3  17 266.801 45.0473   2
 -14  -3  17 215.160 62.4717   2
 -14  -3  17 333.900 74.8264   1
 -12   3  17 343.746 45.7674   2
 -12   3  17 356.741 57.2480   1
 -12  -3  17 375.958 79.9744   1
 -10   3  17 178.014 47.9519   1
 -10  -3  17 161.978 66.1117   1
  -8   3  17 1363.87 111.817   1
  -8  -3  17 1161.57 121.930   1
  -6  -3  17 21.9703 48.5919   1
  -6   3  17 45.6045 43.4414   1
  -4   3  17 7365.08 280.693   1
  -4  -3  17 7111.89 297.288   1
  -2  -3  17 89.8466 54.9527   1
  -2   3  17 25.1759 44.4340   1
   0  -3 -17 1008.54 77.8898   2
   0   3  17 847.172 113.925   1
   0  -3  17 824.569 113.856   1
  -2  -3 -17 8.23772 23.9350   2
   2   3  17-21.1782 48.8204   1
   2  -3  17-8.17122 37.8839   1
   4  -3  17 316.493 83.1805   1
  -4  -3 -17 358.780 60.4293   2
  -6  -3 -17-6.85061 37.4438   2
   6  -3  17 163.489 76.4457   1
   8  -3  17 324.315 96.5000   1
  -8  -3 -17 363.163 77.8398   2
  10  -3  17 52.8393 64.2240   1
 -10  -3 -17 170.594 63.8161   2
 -15  -4  17 31.1319 45.1369   2
 -15  -4  17 143.040 63.0604   1
 -13  -4  17 691.529 110.548   1
 -11  -4  17 57.9300 48.9370   1
  -9  -4  17-59.4085 47.2936   1
  -9   4  17 40.7735 33.8790   1
  -7   4  17 808.393 87.4317   1
  -7  -4  17 691.864 105.802   1
  -5   4  17 1539.94 128.697   1
  -5  -4  17 1604.46 151.074   1
  -3   4  17 63.4076 50.6180   1
  -3  -4  17-27.5050 38.7795   1
  -1  -4  17 2299.74 182.311   1
   1  -4  17 136.808 65.5463   1
   3  -4  17 28.7602 48.3433   1
   5  -4  17 231.338 66.1476   1
   7  -4  17 146.650 88.3948   1
   9  -4  17 356.950 103.251   1
 -14  -5  17 128.773 66.0723   1
 -12  -5  17-42.1844 54.2881   1
 -10  -5  17 464.532 93.3300   1
  -8  -5  17 296.134 73.5295   1
  -6  -5  17 145.003 51.8269   1
  -4  -5  17 92.7490 54.5241   1
  -2  -5  17 263.461 78.5582   1
   0  -5  17 1682.69 165.433   1
   2  -5  17 712.575 115.302   1
   4  -5  17 72.0474 48.4916   1
   6  -5  17 248.537 83.1966   1
   8  -5  17 989.579 150.215   1
 -11  -6  17 415.715 94.2891   1
  -9  -6  17 597.065 105.554   1
  -7  -6  17 1875.78 178.015   1
  -5  -6  17 111.726 49.6810   1
  -3  -6  17 331.896 87.3681   1
  -1  -6  17 693.535 112.436   1
   1  -6  17 404.113 91.9800   1
   3  -6  17 153.270 65.9253   1
   5  -6  17 188.809 71.7284   1
  -8  -7  17 1964.10 193.392   1
  -6  -7  17 182.845 64.0524   1
  -4  -7  17 117.862 66.2491   1
  -2  -7  17 24.1378 50.0323   1
   0  -7  17 49.5481 44.9290   1
   2  -7  17-80.3823 63.0284   1
 -16   0  18 90.8129 43.5462   2
 -16   0  18 97.7189 45.0755   1
 -14   0  18 45.2086 41.1602   2
 -14   0  18 5.29222 35.7683   1
 -12   0  18 17.9797 38.4572   1
 -12   0  18-24.9261 30.5599   2
 -10   0  18 5047.89 234.571   1
  -8   0  18 2216.78 156.564   1
  -6   0  18 1171.92 116.897   1
  -4   0  18 2230.23 164.300   1
  -2   0  18 906.438 109.647   1
   0   0  18-100.952 54.8205   1
   2   0  18 1887.20 172.946   1
   4   0  18 723.711 119.334   1
   6   0  18 1630.90 181.166   1
   8   0  18 3.60779 57.1714   1
  -8   0 -18 127.060 71.6363   2
 -10   0 -18 899.916 130.842   2
 -17   1  18 81.5806 39.2989   2
 -17  -1  18 142.847 57.6299   2
 -17  -1  18 170.761 61.4173   1
 -17   1  18 188.081 52.3102   1
 -15   1  18 85.7057 34.1193   2
 -15  -1  18 59.7875 46.6092   2
 -15  -1  18 15.9619 38.0055   1
 -15   1  18 117.462 49.2321   1
 -13   1  18 3775.08 174.663   2
 -13  -1  18 3520.10 186.978   2
 -13  -1  18 3667.21 212.997   1
 -13   1  18 3810.31 200.030   1
 -11   1  18 944.885 102.298   1
 -11  -1  18 702.695 96.0530   1
  -9  -1  18 805.139 99.5549   1
  -9   1  18 732.594 90.4183   1
  -7  -1  18 243.832 57.8853   1
  -7   1  18 193.821 53.1604   1
  -5  -1  18 285.818 68.5825   1
  -5   1  18 358.542 70.6095   1
  -3   1  18 2087.29 159.449   1
  -3  -1  18 2136.30 162.766   1
  -1   1  18 550.235 90.1152   1
  -1  -1  18 551.677 90.7667   1
   1  -1  18 3251.88 220.050   1
   1   1  18 3419.33 220.435   1
   3  -1  18 1210.93 146.638   1
   3   1  18 1156.96 141.905   1
   5  -1  18 1111.48 146.588   1
  -5  -1 -18 1169.25 122.950   2
   5   1  18 1025.43 142.228   1
   7  -1  18 1281.07 161.295   1
  -7  -1 -18 1335.76 141.209   2
  -9   1 -18 244.371 76.9716   2
  -9  -1 -18 287.419 76.1155   2
   9  -1  18 381.845 116.797   1
 -16   2  18-14.7302 39.6780   2
 -16  -2  18-10.7635 42.2082   1
 -14   2  18 8.03385 30.5767   1
 -14   2  18 110.087 41.5307   2
 -14  -2  18 50.6488 42.0952   2
 -14  -2  18 72.6328 52.9438   1
 -12  -2  18 1006.09 116.486   1
 -12   2  18 917.544 97.8812   1
 -10   2  18-34.8935 35.1790   1
 -10  -2  18 34.7962 44.7930   1
  -8  -2  18 421.252 75.1841   1
  -8   2  18 468.998 74.1259   1
  -6   2  18 56.9895 45.9879   1
  -6  -2  18-66.3176 48.4901   1
  -4   2  18 990.597 110.533   1
  -4  -2  18 920.986 113.134   1
  -2   2  18 1307.41 134.119   1
  -2  -2  18 1269.59 133.341   1
   0   2  18 1909.14 169.419   1
   0  -2  18 1811.79 164.444   1
   2  -2  18 1727.21 167.273   1
   2   2  18 1395.79 154.122   1
  -2  -2 -18 1747.62 129.451   2
   4  -2  18 4173.55 269.761   1
   4   2  18 3945.08 266.586   1
  -4  -2 -18 4195.35 214.663   2
  -6  -2 -18 23.3790 44.7339   2
   6  -2  18-24.3832 44.8232   1
  -8  -2 -18 1.94298 43.7082   2
   8  -2  18 113.129 60.3314   1
 -10   2 -18 168.749 67.4160   2
  10  -2  18 52.8229 76.0943   1
 -10  -2 -18 78.5323 50.5248   2
 -15  -3  18-13.7182 42.4850   2
 -15  -3  18-48.4645 62.8556   1
 -13  -3  18 386.988 95.1682   1
 -11  -3  18 814.976 113.553   1
 -11   3  18 862.267 88.8378   1
  -9   3  18 76.5570 41.0045   1
  -9  -3  18 11.4702 41.5781   1
  -7  -3  18 83.7551 46.1219   1
  -7   3  18 45.1803 42.5154   1
  -5   3  18 1122.63 115.510   1
  -5  -3  18 993.051 119.998   1
  -3   3  18 314.978 69.7618   1
  -3  -3  18 456.125 93.8635   1
  -1   3  18-19.1563 45.0371   1
   1  -3 -18 3.01547 18.5767   2
  -1  -3  18-83.6403 61.8771   1
   1   3  18 1250.53 143.026   1
  -1  -3 -18 1181.71 92.7918   2
   1  -3  18 1046.25 132.372   1
   3  -3  18 1463.13 163.376   1
  -3  -3 -18 1642.99 119.334   2
   5  -3  18 256.282 91.4726   1
  -5  -3 -18 253.754 62.1046   2
  -7  -3 -18 175.270 51.4495   2
   7  -3  18 268.952 84.8450   1
   9  -3  18 52.9719 62.8646   1
 -14  -4  18 277.709 70.5795   1
 -12  -4  18-30.9653 44.3191   1
 -10  -4  18 483.749 90.7999   1
  -8   4  18 162.448 44.9204   1
  -8  -4  18 111.657 53.4997   1
  -6  -4  18 195.714 64.7228   1
  -6   4  18 147.271 52.9962   1
  -4   4  18 0.42878 31.4531   1
  -4  -4  18 39.9805 46.9749   1
  -2  -4  18-28.9320 49.5322   1
   0  -4  18 439.960 93.5722   1
   2  -4  18 260.195 78.1653   1
   4  -4  18 96.0307 66.8168   1
   6  -4  18 188.071 77.0111   1
   8  -4  18 315.552 100.441   1
 -13  -5  18-30.0013 57.9046   1
 -11  -5  18 34.7178 52.2625   1
  -9  -5  18 2355.29 199.801   1
  -7  -5  18 454.419 90.3976   1
  -5  -5  18 78.9383 44.7631   1
  -3  -5  18 415.477 92.3839   1
  -1  -5  18 2538.72 202.622   1
   1  -5  18 4951.33 293.672   1
   3  -5  18 15.0900 56.8075   1
   5  -5  18 326.706 98.5659   1
 -10  -6  18 369.186 100.218   1
  -8  -6  18 517.930 107.608   1
  -6  -6  18 643.139 113.078   1
  -4  -6  18 768.558 118.986   1
  -2  -6  18 29.3085 52.3502   1
   0  -6  18 54.2003 50.6069   1
   2  -6  18-48.9434 62.1154   1
   4  -6  18 249.702 84.7290   1
  -5  -7  18 152.941 72.9324   1
  -3  -7  18 73.5207 59.5081   1
  -1  -7  18 40.5100 60.4556   1
 -17   0  19-65.6619 49.0213   2
 -17   0  19 83.9858 48.9561   1
 -15   0  19 1.96315 35.3673   2
 -15   0  19-7.46476 44.0330   1
 -13   0  19 19.3569 38.8228   1
 -11   0  19 14.1257 42.2875   1
  -9   0  19-34.1901 53.3452   1
  -7   0  19-18.8219 35.0652   1
  -5   0  19 34.7970 46.8937   1
  -3   0  19-38.3193 39.0308   1
  -1   0  19 4.38762 42.0539   1
   1   0  19 8.67509 51.0159   1
   3   0  19-38.5539 57.0088   1
   5   0  19 66.6975 57.0893   1
   7   0  19-18.2946 55.7937   1
  -7   0 -19 25.3298 43.7381   2
  -9   0 -19-55.3929 66.1284   2
 -16   1  19-21.8790 38.3161   1
 -16   1  19 19.1506 31.8494   2
 -16  -1  19 86.1848 49.4660   2
 -16  -1  19-48.3090 45.0206   1
 -14   1  19 256.947 64.8713   1
 -14   1  19 151.331 47.6776   2
 -14  -1  19 105.506 45.6705   2
 -14  -1  19 275.863 68.2180   1
 -12  -1  19 268.539 67.1478   1
 -12   1  19 308.614 73.0147   1
 -10  -1  19 2113.54 164.907   1
 -10   1  19 2341.27 165.067   1
  -8  -1  19 195.870 66.1525   1
  -8   1  19 145.124 56.0263   1
  -6  -1  19 83.8676 49.3193   1
  -6   1  19 53.7680 41.5243   1
  -4  -1  19 1313.60 133.516   1
  -4   1  19 1325.12 135.372   1
  -2   1  19 1858.50 164.218   1
  -2  -1  19 1861.65 166.042   1
   0  -1  19 193.155 67.6603   1
   0   1  19 164.808 64.7446   1
   2   1  19 377.357 84.8022   1
   2  -1  19 418.429 85.5286   1
   4   1  19 1232.69 152.090   1
   4  -1  19 1083.83 148.578   1
   6   1  19 640.241 122.940   1
  -6  -1 -19 620.865 96.7646   2
   6  -1  19 617.724 116.836   1
  -8   1 -19 150.743 76.8324   2
  -8  -1 -19 155.728 67.1759   2
   8  -1  19-46.2038 74.7149   1
 -15   2  19-19.2888 28.9004   2
 -15  -2  19-64.1961 46.5711   2
 -15  -2  19-12.5549 45.0278   1
 -13   2  19 690.256 90.5242   1
 -13  -2  19 758.436 109.163   1
 -11   2  19 24.1199 45.1280   1
 -11  -2  19-7.83543 37.6899   1
  -9  -2  19-22.2559 57.3389   1
  -9   2  19 30.5106 29.3859   1
  -7  -2  19 771.274 107.276   1
  -7   2  19 709.381 91.7642   1
  -5   2  19 43.7087 38.4727   1
  -5  -2  19-27.3862 53.7216   1
  -3   2  19 280.464 70.7433   1
  -3  -2  19 245.271 70.3221   1
  -1   2  19 270.514 69.4845   1
  -1  -2  19 299.875 75.8154   1
   1  -2  19 2004.64 182.103   1
   1   2  19 1827.67 173.409   1
   3  -2  19 6036.90 326.378   1
   3   2  19 5578.52 320.376   1
  -3  -2 -19 6441.71 256.596   2
  -5  -2 -19 77.9567 45.6575   2
   5  -2  19 135.768 66.1277   1
   7  -2  19 60.4430 69.0481   1
  -7  -2 -19 190.187 67.6242   2
 -14  -3  19 717.555 111.838   1
 -12  -3  19 259.620 73.1103   1
 -10   3  19 6.53603 28.4562   1
 -10  -3  19 23.0838 35.9500   1
  -8  -3  19 23.7887 46.4383   1
  -8   3  19 59.2804 37.8550   1
  -6  -3  19 282.398 75.8681   1
  -6   3  19 246.345 65.0573   1
  -4   3  19 70.7824 41.9598   1
  -4  -3  19 136.327 55.2376   1
  -2  -3  19 131.268 61.7765   1
  -2   3  19 133.978 50.8232   1
   0  -3  19 76.1231 47.9817   1
   0   3  19-48.8565 57.2734   1
   2  -3  19 181.053 75.1909   1
   4  -3  19 31.2585 57.2493   1
   6  -3  19 285.243 90.5825   1
   8  -3  19-46.1668 62.6261   1
 -13  -4  19 59.5304 58.1725   1
 -11  -4  19 378.783 79.8731   1
  -9  -4  19 301.909 74.7338   1
  -7  -4  19 47.2522 44.1067   1
  -7   4  19 69.4648 35.4707   1
  -5  -4  19 31.2491 44.6820   1
  -5   4  19 60.9603 46.4596   1
  -3   4  19 407.647 81.1485   1
  -3  -4  19 252.297 79.9134   1
  -1  -4  19 20.5415 44.7674   1
   1  -4  19 12.6796 52.2365   1
   3  -4  19 135.763 79.4352   1
   5  -4  19 119.948 77.3198   1
 -12  -5  19 153.796 86.8111   1
 -10  -5  19 84.3743 56.8944   1
  -8  -5  19 97.3284 55.9839   1
  -6  -5  19 49.6057 67.7361   1
  -4  -5  19 427.461 95.7746   1
  -2  -5  19 1437.70 160.724   1
   0  -5  19-29.0938 63.6633   1
   2  -5  19 610.943 115.650   1
   4  -5  19 48.7703 48.7550   1
  -9  -6  19 256.421 79.5535   1
  -7  -6  19 592.319 108.215   1
  -5  -6  19 356.543 89.4498   1
  -3  -6  19 104.347 65.4741   1
  -1  -6  19 2353.41 213.945   1
   1  -6  19 308.097 99.3720   1
 -16   0  20 142.393 47.5143   2
 -16   0  20 147.608 59.8147   1
 -14   0  20-25.9084 44.3054   1
 -12   0  20 1071.51 116.715   1
 -10   0  20 12358.6 397.566   1
  -8   0  20 3999.09 227.114   1
  -6   0  20 473.641 84.0408   1
  -4   0  20 1417.24 146.284   1
  -2   0  20 715.283 111.033   1
   0   0  20 941.781 127.996   1
   2   0  20 345.214 85.6852   1
   4   0  20-33.4987 71.5445   1
   6   0  20 138.623 76.3064   1
  -6   0 -20 135.184 50.9816   2
   8   0  20 214.414 84.4041   1
  -8   0 -20 180.387 61.3712   2
 -15   1  20 11.5994 36.5056   1
 -15   1  20 123.078 50.1749   2
 -15  -1  20 115.544 57.9098   1
 -13  -1  20 66.9597 39.4520   1
 -13   1  20 22.6810 37.8732   1
 -11  -1  20-60.5686 45.5289   1
 -11   1  20-0.10804 37.8303   1
  -9  -1  20 381.639 79.2195   1
  -9   1  20 191.851 64.0534   1
  -7  -1  20 231.818 63.3121   1
  -7   1  20 211.760 62.5381   1
  -5  -1  20 973.849 120.657   1
  -5   1  20 906.781 115.218   1
  -3   1  20 2395.66 187.249   1
  -3  -1  20 2459.47 195.351   1
  -1  -1  20 58.2897 38.7176   1
  -1   1  20 119.142 59.6639   1
   1   1  20 540.066 102.031   1
   1  -1  20 680.152 117.947   1
   3  -1  20 180.536 78.2980   1
   3   1  20 215.262 84.2876   1
   5   1  20 60.4199 51.6532   1
   5  -1  20-5.32913 64.2222   1
  -5  -1 -20-12.6438 40.9701   2
   7  -1  20 3.27800 75.4956   1
  -7  -1 -20 90.3947 63.0046   2
 -14  -2  20 149.934 64.0019   1
 -12  -2  20 92.3697 49.7829   1
 -12   2  20 11.6766 36.0121   1
 -10  -2  20-29.2596 34.0557   1
 -10   2  20-2.73284 31.1624   1
  -8  -2  20 196.401 70.3127   1
  -8   2  20 95.0485 50.2691   1
  -6   2  20 1742.15 153.160   1
  -6  -2  20 1894.26 170.840   1
  -4   2  20 261.136 69.4433   1
  -4  -2  20 360.231 83.2231   1
  -2   2  20 896.325 121.143   1
  -2  -2  20 925.196 124.412   1
   0   2  20 580.490 113.042   1
   0  -2  20 540.187 109.186   1
   2  -2  20 269.698 87.8970   1
   2   2  20 344.587 96.6158   1
  -2  -2 -20 260.616 61.9168   2
  -4  -2 -20 1331.80 127.482   2
   4  -2  20 1103.23 156.311   1
   4   2  20 1121.49 155.481   1
   6  -2  20 802.130 140.019   1
  -6  -2 -20 570.273 93.0723   2
 -13  -3  20-26.6559 46.8571   1
 -11  -3  20 327.971 76.0588   1
  -9  -3  20 76.1309 53.9640   1
  -9   3  20-14.3620 32.4379   1
  -7  -3  20 116.556 62.4176   1
  -7   3  20-30.1951 39.3314   1
  -5  -3  20 229.132 66.7805   1
  -5   3  20 305.577 72.0643   1
  -3   3  20 29.8947 44.7518   1
  -3  -3  20 53.9384 53.9626   1
  -1   3  20 339.353 88.8088   1
  -1  -3  20 336.709 82.7835   1
   1   3  20 28.8128 58.2568   1
   1  -3  20 127.960 54.1755   1
   3  -3  20 250.358 80.7450   1
   5  -3  20 183.148 76.7215   1
 -12  -4  20-8.06789 41.7789   1
 -10  -4  20 50.7597 51.0531   1
  -8  -4  20-48.4435 53.7255   1
  -6   4  20 29.9820 36.0623   1
  -6  -4  20-78.8905 53.5149   1
  -4   4  20-59.8114 40.6721   1
  -4  -4  20 78.0688 54.8558   1
  -2  -4  20 32.2412 46.9164   1
   0  -4  20 248.224 83.7811   1
   2  -4  20 237.842 74.7446   1
   4  -4  20 229.727 79.3328   1
  -9  -5  20 172.836 69.7930   1
  -7  -5  20-69.1170 62.7073   1
  -5  -5  20 0.79757 63.4452   1
  -3  -5  20 113.860 72.7340   1
  -1  -5  20 11.4127 53.0357   1
   1  -5  20 185.300 68.7026   1
 -13   0  21-25.7223 37.7556   1
 -11   0  21-24.9253 50.1206   1
  -9   0  21 34.7541 41.0414   1
  -7   0  21 17.4873 44.9645   1
  -5   0  21 12.4643 45.1022   1
  -3   0  21-23.5956 62.4158   1
  -1   0  21 22.2776 54.4885   1
   1   0  21 121.580 68.6059   1
   3   0  21 38.9784 49.7511   1
   5   0  21-58.1196 71.0205   1
 -14  -1  21 103.718 58.8544   1
 -14   1  21 129.101 52.2202   1
 -12  -1  21 834.059 115.676   1
 -12   1  21 602.070 94.5406   1
 -10  -1  21 1600.31 155.025   1
 -10   1  21 1851.51 158.993   1
  -8  -1  21 74.4175 54.9542   1
  -8   1  21-17.7794 39.9516   1
  -6  -1  21 0.66677 48.7007   1
  -6   1  21 128.373 59.7339   1
  -4   1  21 78.0437 65.0591   1
  -4  -1  21 149.981 64.3021   1
  -2   1  21 1092.50 139.017   1
  -2  -1  21 1073.75 136.945   1
   0  -1  21 132.510 63.4944   1
   0   1  21 69.0356 56.8097   1
   2   1  21 699.579 118.594   1
   2  -1  21 517.943 113.923   1
   4  -1  21 446.962 115.344   1
  -4  -1 -21 629.086 100.072   2
   4   1  21 402.502 108.310   1
  -6  -1 -21 137.670 56.4021   2
   6   1  21-5.58931 60.7433   1
 -13  -2  21 79.4907 54.7432   1
 -11  -2  21 383.672 87.1659   1
 -11   2  21 197.121 50.2869   1
  -9  -2  21 29.3605 45.0667   1
  -9   2  21-49.8029 38.3916   1
  -7   2  21 317.853 76.6136   1
  -7  -2  21 121.614 51.3233   1
  -5   2  21 209.750 66.7812   1
  -5  -2  21 121.169 52.6689   1
  -3  -2  21 125.555 66.1547   1
  -3   2  21 94.4302 56.1101   1
  -1   2  21 435.318 94.7369   1
  -1  -2  21 246.278 75.3775   1
   1   2  21 34.4968 43.8399   1
   1  -2  21-88.4355 70.6603   1
   3  -2  21 307.229 92.6644   1
   3   2  21 269.927 95.9178   1
   5  -2  21 394.535 104.157   1
 -12  -3  21-10.2902 49.4703   1
 -10  -3  21 21.2883 49.1783   1
  -8  -3  21 2.64125 50.9393   1
  -8   3  21 2.09288 46.9378   1
  -6  -3  21 78.9576 63.9571   1
  -6   3  21 82.0354 53.8726   1
  -4   3  21 85.3089 50.3995   1
  -4  -3  21 140.416 64.3704   1
  -2   3  21 3.77780 60.8093   1
  -2  -3  21 162.545 68.7447   1
   0   3  21-48.5687 60.7905   1
   0  -3  21 76.2236 55.5568   1
   2  -3  21 248.003 88.9054   1
   4  -3  21 55.5328 50.6736   1
 -11  -4  21 125.348 73.1351   1
  -9  -4  21 790.726 117.709   1
  -7  -4  21 397.749 82.5700   1
  -5  -4  21-61.7648 69.7791   1
  -5   4  21-77.5092 49.1259   1
  -3   4  21 3.88517 43.9467   1
  -3  -4  21 84.7019 55.2364   1
  -1  -4  21 229.983 84.5034   1
   1  -4  21 1679.68 187.979   1
  -6  -5  21 46.0255 58.9472   1
  -4  -5  21 245.187 88.9181   1
  -2  -5  21-16.7424 72.9075   1
 -12   0  22 4385.76 257.696   1
 -10   0  22 1202.96 135.329   1
  -8   0  22 689.675 105.655   1
  -6   0  22 19.4343 41.3665   1
  -4   0  22 500.013 90.9871   1
  -2   0  22 19.2393 45.7184   1
   0   0  22 1070.08 147.493   1
   2   0  22 217.967 82.1053   1
   4   0  22-44.9449 56.9637   1
 -11  -1  22 1101.84 137.644   1
 -11   1  22 1341.21 143.629   1
  -9  -1  22 182.637 69.5779   1
  -9   1  22 143.649 61.2227   1
  -7  -1  22 18.4621 37.1600   1
  -7   1  22 53.9141 57.0333   1
  -5   1  22 34.0538 44.6456   1
  -5  -1  22-2.79073 51.8432   1
  -3   1  22 110.328 63.3043   1
  -3  -1  22 130.353 63.9978   1
  -1  -1  22 232.216 85.7990   1
  -1   1  22 225.032 76.1635   1
   1   1  22 216.271 80.5291   1
   1  -1  22 98.4437 68.7319   1
   3   1  22 113.424 61.5107   1
   3  -1  22 179.395 72.1813   1
 -12  -2  22 229.128 75.0883   1
 -10  -2  22 489.204 102.023   1
 -10   2  22 323.565 71.5585   1
  -8   2  22-0.64921 37.6243   1
  -8  -2  22 53.1620 58.2310   1
  -6   2  22 127.390 58.1169   1
  -6  -2  22-68.5738 52.9241   1
  -4   2  22 263.160 84.0946   1
  -4  -2  22 440.021 97.4924   1
  -2   2  22 120.039 73.5068   1
  -2  -2  22 100.682 56.2482   1
   0  -2  22 87.9806 61.9508   1
   0   2  22-21.7207 60.1011   1
   2  -2  22 301.028 97.3260   1
   2   2  22 255.704 82.9081   1
  -9  -3  22 254.544 77.6783   1
  -7  -3  22 172.561 64.7044   1
  -7   3  22 65.0722 50.3091   1
  -5   3  22 99.9421 66.7260   1
  -5  -3  22 0.79375 48.9311   1
  -3  -3  22 48.6834 58.2962   1
  -3   3  22 91.0155 53.0355   1
  -1   3  22 257.307 82.9686   1
  -1  -3  22 29.8799 60.0122   1
   1   3  22 17.7531 55.4426   1
   1  -3  22-81.1654 62.5904   1
  -6  -4  22 151.350 80.4159   1
  -4   4  22 214.849 71.3911   1
  -4  -4  22 262.048 82.1422   1
  -2  -4  22 686.503 127.323   1
  -9   0  23 15.4049 44.6716   1
  -7   0  23 9.86816 47.0844   1
  -5   0  23-54.6300 57.2777   1
  -3   0  23-70.4167 49.5499   1
  -1   0  23-17.8676 70.5631   1
   1   0  23 96.3503 75.9451   1
 -10  -1  23-5.66556 53.4290   1
 -10   1  23 118.638 69.4633   1
  -8  -1  23 23.1429 40.6739   1
  -8   1  23 24.3360 48.0809   1
  -6   1  23-63.8674 52.7122   1
  -6  -1  23 3.73474 46.1479   1
  -4   1  23 488.621 101.010   1
  -4  -1  23 555.624 108.696   1
  -2  -1  23-47.8964 60.3432   1
  -2   1  23 62.2638 53.4542   1
   0   1  23-75.3280 65.4593   1
   0  -1  23 48.2404 53.0058   1
  -9   2  23-5.08584 42.8103   1
  -9  -2  23-73.8084 58.3238   1
  -7   2  23 256.589 76.7329   1
  -7  -2  23 61.1306 48.8735   1
  -5   2  23-72.8748 58.8621   1
  -5  -2  23-93.6946 74.3469   1
  -3   2  23 60.9000 59.3576   1
  -3  -2  23 46.5607 50.5657   1
  -1  -2  23 58.5964 55.9997   1
  -1   2  23 120.568 56.6904   1
  -6   3  23 66.4196 46.7851   1
  -6  -3  23 90.2842 67.7022   1
  -4  -3  23 816.674 130.473   1
  -4   3  23 605.716 111.061   1
  -6   0  24 13.3671 55.5168   1
  -4   0  24-142.732 75.3320   1
   0   0   0    0.00    0.00   0
TITL nt0553_Dakar_ABC17b in I2/a
REM I2/a (#15 in standard setting)
CELL 0.71073  17.140480   8.305248  18.515600  90.0000 102.3472  90.0000
ZERR    8.00   0.000838   0.000364   0.000826   0.0000   0.0044   0.0000
LATT  2
SYMM -x+1/2, y,-z
SFAC C H N O
UNIT 120.00 128.00 8.00 12.00
TREF
HKLF 4
END
;
_shelx_hkl_checksum     14756
_shelx_res_file
;
TITL nt0553_dakar_abc17b_a.res in I2/a
    nt0553_Dakar_ABC17b.res
    created by SHELXL-2018/3 at 16:47:08 on 15-Apr-2019
REM Old TITL nt0553_Dakar_ABC17b in I2/a
REM SHELXT solution in I2/a
REM R1 0.187, Rweak 0.429, Alpha 0.024, Orientation as input
REM Formula found by SHELXT: C30 N3 O2
CELL 0.71073 17.14048 8.305248 18.5156 90 102.3472 90
ZERR 4 0.000838 0.000364 0.000826 0 0.0044 0
LATT 2
SYMM 0.5-X,+Y,-Z
SFAC C H N O
UNIT 120 128 8 12
L.S. 4 0 0
PLAN  20
BOND $H
list 4
fmap 2 53
ACTA
CONF
TEMP 22
SHEL 99 0.8
SIZE 0.271 0.48 0.88
WGHT    0.057800    0.601400
FVAR       3.62687
O1    4    0.352464    0.846802    0.602026    11.00000    0.07985    0.07213 =
         0.06130    0.00808    0.02424    0.01415
N1    3    0.418103    0.554049    0.626409    11.00000    0.05663    0.06225 =
         0.05057    0.00420    0.01843    0.01037
H1    2    0.403750    0.640867    0.597088    11.00000   -1.20000
C1    1    0.544477    0.475028    0.595921    11.00000    0.04961    0.06044 =
         0.03564   -0.00017    0.00802    0.00355
C2    1    0.574332    0.634041    0.606219    11.00000    0.06412    0.06753 =
         0.05283   -0.00347    0.01408   -0.00442
AFIX  43
H2    2    0.542714    0.714959    0.619655    11.00000   -1.20000
AFIX   0
C3    1    0.648776    0.669477    0.596647    11.00000    0.07440    0.09823 =
         0.07442   -0.00200    0.01797   -0.02831
AFIX  43
H3    2    0.667331    0.774862    0.602925    11.00000   -1.20000
AFIX   0
C4    1    0.697440    0.550728    0.577656    11.00000    0.05352    0.14786 =
         0.07511   -0.00111    0.01872   -0.01352
AFIX  43
H4    2    0.748515    0.576743    0.571849    11.00000   -1.20000
AFIX   0
C5    1    0.671127    0.397010    0.567491    11.00000    0.05726    0.12255 =
         0.05820    0.00095    0.01640    0.02160
AFIX  43
H5    2    0.704585    0.318524    0.554932    11.00000   -1.20000
AFIX   0
C6    1    0.593926    0.353719    0.575596    11.00000    0.05964    0.07513 =
         0.03950    0.00010    0.01076    0.01579
C7    1    0.564102    0.195178    0.564243    11.00000    0.09243    0.06614 =
         0.05616   -0.00585    0.01571    0.02256
AFIX  43
H7    2    0.596165    0.114794    0.551045    11.00000   -1.20000
AFIX   0
C8    1    0.489424    0.158540    0.572310    11.00000    0.10192    0.05394 =
         0.06768   -0.00885    0.01699   -0.00237
AFIX  43
H8    2    0.470690    0.053490    0.564663    11.00000   -1.20000
AFIX   0
C9    1    0.440201    0.278309    0.592147    11.00000    0.06871    0.06530 =
         0.06345   -0.00458    0.01665   -0.00954
AFIX  43
H9    2    0.388734    0.252280    0.596803    11.00000   -1.20000
AFIX   0
C10   1    0.466961    0.431961    0.604625    11.00000    0.05300    0.05661 =
         0.04435   -0.00050    0.01207    0.00431
C11   1    0.404083    0.571791    0.694454    11.00000    0.05504    0.06126 =
         0.04842   -0.00075    0.01370   -0.00033
C12   1    0.429200    0.439796    0.749141    11.00000    0.12772    0.07894 =
         0.05737    0.00922    0.02623    0.02583
AFIX 137
H12A  2    0.395859    0.347308    0.734921    11.00000   -1.50000
H12B  2    0.424079    0.475343    0.797244    11.00000   -1.50000
H12C  2    0.483825    0.411805    0.750444    11.00000   -1.50000
AFIX   0
C13   1    0.367212    0.707398    0.713674    11.00000    0.06315    0.06570 =
         0.04929   -0.00316    0.01949    0.00264
AFIX  43
H13   2    0.357332    0.711308    0.761114    11.00000   -1.20000
AFIX   0
C14   1    0.343242    0.840624    0.667396    11.00000    0.05103    0.06179 =
         0.05839   -0.00548    0.01506   -0.00191
C15   1    0.305496    0.981326    0.697844    11.00000    0.10694    0.07155 =
         0.08699   -0.00405    0.03497    0.02049
AFIX 127
H15A  2    0.297561    1.067498    0.662469    10.50000   -1.50000
H15B  2    0.339877    1.017109    0.742911    10.50000   -1.50000
H15C  2    0.254936    0.949261    0.707604    10.50000   -1.50000
H15D  2    0.297355    0.955081    0.746187    10.50000   -1.50000
H15E  2    0.255039    1.005469    0.665745    10.50000   -1.50000
H15F  2    0.339980    1.073318    0.701052    10.50000   -1.50000
AFIX   0
O2    4    0.250000    1.054999    0.500000    10.50000    0.12832    0.06218 =
         0.10373    0.00000   -0.00625    0.00000
H2A   2    0.280522    0.989996    0.528531    11.00000    0.15051
HKLF 4
REM  nt0553_dakar_abc17b_a.res in I2/a
REM wR2 = 0.1225, GooF = S = 1.049, Restrained GooF = 1.049 for all data
REM R1 = 0.0432 for 2045 Fo > 4sig(Fo) and 0.0568 for all 2637 data
REM 168 parameters refined using 0 restraints
END
WGHT      0.0578      0.6014
REM Highest difference peak  0.132,  deepest hole -0.156,  1-sigma level  0.030
Q1    1   0.2850  1.0088  0.4775  11.00000  0.05    0.13
Q2    1   0.4623  0.3365  0.7371  11.00000  0.05    0.12
Q3    1   0.4807  0.5150  0.7480  11.00000  0.05    0.11
Q4    1   0.4605  0.6724  0.6235  11.00000  0.05    0.10
Q5    1   0.4806  0.5369  0.7908  11.00000  0.05    0.09
Q6    1   0.3823  0.4369  0.7836  11.00000  0.05    0.09
Q7    1   0.2500  1.0939  0.5000  10.50000  0.05    0.08
Q8    1   0.6830  0.2224  0.5460  11.00000  0.05    0.08
Q9    1   0.5337  0.5118  0.7626  11.00000  0.05    0.08
Q10   1   0.4453  0.6230  0.6771  11.00000  0.05    0.08
Q11   1   0.5603  0.4536  0.4985  11.00000  0.05    0.08
Q12   1   0.5147  0.7756  0.6066  11.00000  0.05    0.08
Q13   1   0.6967  0.4586  0.5984  11.00000  0.05    0.08
Q14   1   0.2146  0.9276  0.6536  11.00000  0.05    0.07
Q15   1   0.2404  0.9573  0.6538  11.00000  0.05    0.07
Q16   1   0.5013  0.4666  0.5831  11.00000  0.05    0.07
Q17   1   0.3909  0.7903  0.7053  11.00000  0.05    0.07
Q18   1   0.3924  1.0624  0.7296  11.00000  0.05    0.07
Q19   1   0.5158  0.4633  0.7958  11.00000  0.05    0.07
Q20   1   0.3464  0.9555  0.5783  11.00000  0.05    0.07
;
_shelx_res_checksum     71134
