# Supplementary material for: (3E)-4-[(Naphthalen-1-yl)amino]­pent-3-en-2-one hemihydrate
Source: IUCrdata. 2021 Sep 30;6(Pt 9):x210989. doi: 10.1107/S2414314621009895 (PMC9462373; doi:10.1107/S2414314621009895)
Supplement: Supplementary file 2 [file x-06-x210989-Isup2.hkl]

data_I                                                                          
_shelx_title ' nt0553_dakar_abc17b_a.res in I2/a'                               
_shelx_refln_list_code          4                                               
_shelx_F_calc_maximum      290.68                                               
_exptl_crystal_F_000      1000.00                                               
_reflns_d_resolution_high  0.8001                                               
                                                                                
loop_                                                                           
 _space_group_symop_operation_xyz                                               
 'x, y, z'                                                                      
 '-x+1/2, y, -z'                                                                
 'x+1/2, y+1/2, z+1/2'                                                          
 '-x+1, y+1/2, -z+1/2'                                                          
 '-x, -y, -z'                                                                   
 'x-1/2, -y, z'                                                                 
 '-x+1/2, -y+1/2, -z+1/2'                                                       
 'x, -y+1/2, z+1/2'                                                             
                                                                                
_cell_length_a    17.1405                                                       
_cell_length_b     8.3052                                                       
_cell_length_c    18.5156                                                       
_cell_angle_alpha  90.000                                                       
_cell_angle_beta  102.347                                                       
_cell_angle_gamma  90.000                                                       
                                                                                
_shelx_F_squared_multiplier     1.000                                           
                                                                                
loop_                                                                           
 _refln_index_h                                                                 
 _refln_index_k                                                                 
 _refln_index_l                                                                 
 _refln_F_squared_calc                                                          
 _refln_F_squared_meas                                                          
 _refln_F_squared_sigma                                                         
 _refln_observed_status                                                         
   2   0   0      13298.81      12392.33        37.83 o                         
   4   0   0      15654.71      14352.99        58.03 o                         
   6   0   0        801.48        687.12        15.63 o                         
   8   0   0       4692.96       5005.09        49.45 o                         
  10   0   0       1159.15       1308.02        28.63 o                         
  12   0   0        674.02        618.63        17.94 o                         
  14   0   0        165.85        165.19         8.06 o                         
  16   0   0        150.36        149.71        12.85 o                         
  18   0   0        122.36        128.41        13.55 o                         
  20   0   0         41.61         35.89         7.54 o                         
   1   1   0       7087.52       7139.83        18.10 o                         
   3   1   0       1835.39       1883.25         7.24 o                         
   5   1   0      11999.85      12076.97        40.90 o                         
   7   1   0        841.69        847.88         8.29 o                         
   9   1   0          0.45         10.52         1.71 o                         
  11   1   0        155.58        150.51         4.84 o                         
  13   1   0         37.49         37.96         3.62 o                         
  15   1   0         71.91         57.54         4.92 o                         
  17   1   0         62.04         59.85        10.60 o                         
  19   1   0         13.94         13.53         3.97 o                         
   0   2   0       4198.34       3992.96        20.53 o                         
   2   2   0        933.17        931.16         4.91 o                         
   4   2   0       7533.20       7647.18        26.79 o                         
   6   2   0       1901.72       1870.29         9.93 o                         
   8   2   0       1606.07       1580.74        11.51 o                         
  10   2   0       1232.46       1289.48        12.63 o                         
  12   2   0         12.00         14.26         2.79 o                         
  14   2   0        583.11        559.20        16.18 o                         
  16   2   0         43.12         40.08         6.66 o                         
  18   2   0         48.67         48.73         5.88 o                         
  20   2   0          1.50          1.82         3.42 o                         
   1   3   0         67.32         64.38         1.79 o                         
   3   3   0       1906.11       1794.07        11.48 o                         
   5   3   0        779.81        716.89         6.14 o                         
   7   3   0        121.27         97.15         2.81 o                         
   9   3   0        686.95        657.73        10.25 o                         
  11   3   0         55.62         47.56         3.26 o                         
  13   3   0        103.82        109.80         7.27 o                         
  15   3   0          0.69          1.30         3.04 o                         
  17   3   0        112.18         91.07         8.52 o                         
  19   3   0          0.03          0.77         2.49 o                         
   0   4   0        912.33        851.00         8.93 o                         
   2   4   0         38.46         37.13         1.62 o                         
   4   4   0       1535.36       1752.37        10.27 o                         
   6   4   0        418.49        386.03         5.07 o                         
   8   4   0        330.54        329.31         5.99 o                         
  10   4   0          1.72         -0.58         1.93 o                         
  12   4   0        791.36        727.14        12.53 o                         
  14   4   0         17.29         15.56         3.53 o                         
  16   4   0        139.86        128.32        13.09 o                         
  18   4   0          0.57          0.48         2.62 o                         
   1   5   0        693.97        640.37         6.76 o                         
   3   5   0         84.92         76.91         2.61 o                         
   5   5   0        105.77        114.45         3.43 o                         
   7   5   0        125.66        117.34         3.33 o                         
   9   5   0        440.98        428.20         8.56 o                         
  11   5   0         45.25         45.05         3.06 o                         
  13   5   0          5.04          7.81         4.25 o                         
  15   5   0          4.69          3.28         2.35 o                         
  17   5   0         23.67         26.45         6.95 o                         
   0   6   0        404.79        419.79        11.28 o                         
   2   6   0         27.45         21.71         1.51 o                         
   4   6   0         99.47         84.36         3.17 o                         
   6   6   0        811.75        825.42        11.09 o                         
   8   6   0         24.83         26.12         2.35 o                         
  10   6   0        121.66        134.04         4.79 o                         
  12   6   0          5.54          5.04         1.84 o                         
  14   6   0         89.60         90.56         5.30 o                         
  16   6   0          4.49          4.77         2.46 o                         
   1   7   0         81.36         73.23         3.43 o                         
   3   7   0        247.02        237.49         6.83 o                         
   5   7   0         23.14         25.59         2.36 o                         
   7   7   0         21.94         29.65         2.23 o                         
   9   7   0         29.51         30.81         3.90 o                         
  11   7   0         30.44         24.80         3.01 o                         
  13   7   0         15.54         13.60         2.51 o                         
  15   7   0          0.58         -0.04         2.63 o                         
   0   8   0        324.79        332.42        15.39 o                         
   2   8   0         41.80         45.71         3.00 o                         
   4   8   0          0.61          0.10         1.21 o                         
   6   8   0         44.43         48.93         3.38 o                         
   8   8   0          0.18          0.54         1.54 o                         
  10   8   0          5.40          7.26         1.88 o                         
  12   8   0          1.35          2.05         1.56 o                         
   1   9   0          5.24          7.75         1.57 o                         
   3   9   0          2.33          2.60         1.31 o                         
   5   9   0          1.62          5.11         1.81 o                         
   7   9   0         12.26         17.32         4.64 o                         
   9   9   0         12.90         12.70         4.89 o                         
   0  10   0         97.73        118.50        12.53 o                         
   2  10   0          8.68          8.77         2.54 o                         
   4  10   0          0.76          1.71         2.16 o                         
 -20   1   1          7.88          6.84         2.97 o                         
 -18   1   1         69.93         78.82         8.57 o                         
 -16   1   1         90.43         77.78         6.70 o                         
 -14   1   1        385.37        389.96        12.93 o                         
 -12   1   1         36.51         31.15         2.53 o                         
 -10   1   1        319.53        256.85         6.25 o                         
  -8   1   1        340.28        436.99         6.56 o                         
  -6   1   1         49.27         48.89         1.98 o                         
  -4   1   1      36888.86      34196.35        86.89 o                         
  -2   1   1       6523.78       6605.45        19.72 o                         
   0   1   1      15739.83      14025.74        48.35 o                         
   2   1   1       3379.16       3093.21         9.87 o                         
   4   1   1      10629.32      10108.56        20.42 o                         
   6   1   1       2754.76       2762.90        15.87 o                         
   8   1   1       9420.36       9309.07        38.71 o                         
  10   1   1        184.40        177.75         6.09 o                         
  12   1   1          2.97          5.20         1.63 o                         
  14   1   1          5.65          6.69         3.04 o                         
  16   1   1         30.80         29.60         4.49 o                         
  18   1   1          9.84          3.66         2.67 o                         
  20   1   1          8.83         14.27         3.63 o                         
 -19   2   1          5.56          6.31         4.61 o                         
 -17   2   1         15.06          9.62         3.34 o                         
 -15   2   1         32.02         30.70         2.92 o                         
 -13   2   1        826.13        853.24        18.89 o                         
 -11   2   1        924.80        917.83        11.13 o                         
  -9   2   1          5.93          6.58         1.26 o                         
  -7   2   1       3506.24       3687.41        16.27 o                         
  -5   2   1         80.66         62.40         1.80 o                         
  -3   2   1          0.19          2.01         0.41 o                         
  -1   2   1        766.73        698.93         6.08 o                         
   1   2   1        781.19        837.88         5.23 o                         
   3   2   1       1971.77       2092.05         8.93 o                         
   5   2   1       3112.72       3049.81        12.95 o                         
   7   2   1        215.18        207.98         4.46 o                         
   9   2   1       1929.03       2056.34        19.02 o                         
  11   2   1          8.41          9.68         2.42 o                         
  13   2   1        542.84        561.35        15.78 o                         
  15   2   1        214.77        192.17        10.19 o                         
  17   2   1         18.35         13.01         3.94 o                         
  19   2   1         41.24         39.61         5.73 o                         
 -20   3   1          1.71         -1.01         6.07 o                         
 -18   3   1         26.56         24.27         4.58 o                         
 -16   3   1         40.93         33.63         4.65 o                         
 -14   3   1        618.86        688.77        17.81 o                         
 -12   3   1          0.02          1.76         1.71 o                         
 -10   3   1         29.59         26.08         1.91 o                         
  -8   3   1        151.82        117.32         4.07 o                         
  -6   3   1       4556.17       5190.28        21.04 o                         
  -4   3   1          6.18          7.16         0.61 o                         
  -2   3   1          7.77         10.07         1.37 o                         
   0   3   1        750.60        727.49         7.74 o                         
   2   3   1       6646.01       6320.09        35.65 o                         
   4   3   1        989.40        989.37         7.15 o                         
   6   3   1         92.63         83.44         2.42 o                         
   8   3   1        143.09        113.66         3.60 o                         
  10   3   1        554.73        573.31        10.42 o                         
  12   3   1        295.66        252.93        10.25 o                         
  14   3   1        614.68        593.07        17.11 o                         
  16   3   1          8.95          6.12         3.21 o                         
  18   3   1         18.76         20.20         4.26 o                         
 -19   4   1         33.98         44.77         6.92 o                         
 -17   4   1         44.94         38.66         5.31 o                         
 -15   4   1         24.81         26.63         4.27 o                         
 -13   4   1         33.84         26.61         2.61 o                         
 -11   4   1        221.90        228.46         9.62 o                         
  -9   4   1         25.57         25.27         2.32 o                         
  -7   4   1        171.90        192.18         4.06 o                         
  -5   4   1        307.77        322.38         5.50 o                         
  -3   4   1        135.76        141.40         3.04 o                         
  -1   4   1        869.11        952.62         8.38 o                         
   1   4   1       3536.22       3626.38        18.32 o                         
   3   4   1       3858.22       3872.61        20.08 o                         
   5   4   1        652.51        690.56         6.76 o                         
   7   4   1         22.82         18.13         1.34 o                         
   9   4   1          3.89          1.31         1.57 o                         
  11   4   1       2935.76       2984.78        78.61 o                         
  13   4   1        252.04        248.05         7.92 o                         
  15   4   1         58.85         61.36         3.65 o                         
  17   4   1          3.68          7.19         3.64 o                         
  19   4   1          3.24         -0.68         2.95 o                         
 -18   5   1         42.66         43.75         5.85 o                         
 -16   5   1          0.74         -0.97         2.64 o                         
 -14   5   1         69.87         65.06         5.84 o                         
 -12   5   1         10.90          9.21         1.65 o                         
 -10   5   1         52.30         55.72         2.99 o                         
  -8   5   1         75.15         64.62         2.61 o                         
  -6   5   1         70.85         54.46         2.67 o                         
  -4   5   1          0.16          1.06         0.71 o                         
  -2   5   1          4.92          3.29         0.71 o                         
   0   5   1        378.86        420.11         5.98 o                         
   2   5   1         13.94          8.77         1.15 o                         
   4   5   1          7.38          7.89         1.30 o                         
   6   5   1        247.95        230.32         4.30 o                         
   8   5   1         93.63         88.31         3.20 o                         
  10   5   1         32.44         34.94         2.15 o                         
  12   5   1        317.62        301.47         9.87 o                         
  14   5   1          2.01          2.50         1.63 o                         
  16   5   1          8.55         10.20         3.25 o                         
  18   5   1         23.47         27.07         5.41 o                         
 -17   6   1          5.76          6.03         2.85 o                         
 -15   6   1          4.52          3.55         3.37 o                         
 -13   6   1         21.33         19.80         3.48 o                         
 -11   6   1         12.13         15.96         3.07 o                         
  -9   6   1        168.81        157.90         7.32 o                         
  -7   6   1         26.72         30.26         3.45 o                         
  -5   6   1        266.88        268.56         8.79 o                         
  -3   6   1        506.42        478.23         7.96 o                         
  -1   6   1         49.30         49.43         2.17 o                         
   1   6   1         13.48         11.80         1.38 o                         
   3   6   1        393.53        384.53         6.91 o                         
   5   6   1        196.64        198.79         4.96 o                         
   7   6   1        501.32        511.72         7.06 o                         
   9   6   1         11.65         10.68         1.28 o                         
  11   6   1         54.10         43.70         4.18 o                         
  13   6   1         10.32          6.95         1.91 o                         
  15   6   1          3.81          5.75         2.70 o                         
 -14   7   1         12.84          5.46         1.93 o                         
 -12   7   1          0.13         -2.35         2.35 o                         
 -10   7   1         13.38         12.86         2.75 o                         
  -8   7   1          0.48          0.74         1.78 o                         
  -6   7   1        218.79        262.36        10.75 o                         
  -4   7   1        204.84        214.32         8.97 o                         
  -2   7   1       1040.46       1061.42        12.20 o                         
   0   7   1        182.62        202.14         6.96 o                         
   2   7   1       2008.79       1969.54        20.14 o                         
   4   7   1        200.86        183.44         6.17 o                         
   6   7   1        209.13        202.43         6.44 o                         
   8   7   1         13.87          9.13         1.56 o                         
  10   7   1         45.10         40.92         3.11 o                         
  12   7   1         45.89         49.07         4.01 o                         
  14   7   1         19.72         30.28         3.31 o                         
 -13   8   1          2.41          2.96         1.80 o                         
 -11   8   1         38.21         47.39         4.88 o                         
  -9   8   1          1.54          4.28         2.30 o                         
  -7   8   1         21.60         25.01         4.35 o                         
  -5   8   1        392.57        382.78         8.64 o                         
  -3   8   1        404.76        407.19         8.14 o                         
  -1   8   1         67.51         68.44         3.56 o                         
   1   8   1          3.72          4.72         1.38 o                         
   3   8   1          8.99         20.13         2.49 o                         
   5   8   1        268.54        277.10         8.15 o                         
   7   8   1          7.83         14.91         1.88 o                         
   9   8   1         11.62         16.94         4.60 o                         
  11   8   1          0.67         -0.25         1.68 o                         
  13   8   1          0.42         -0.91         2.03 o                         
 -10   9   1         45.64         52.20         4.25 o                         
  -8   9   1          9.74         18.14         4.07 o                         
  -6   9   1         68.44         63.37         5.09 o                         
  -4   9   1         97.95         95.13         5.88 o                         
  -2   9   1          1.76          0.47         1.63 o                         
   0   9   1         22.38         25.09         2.94 o                         
   2   9   1          0.18          1.44         1.37 o                         
   4   9   1         11.06         17.08         2.16 o                         
   6   9   1          0.13          1.23         4.89 o                         
   8   9   1         58.17         53.28         6.03 o                         
  10   9   1          3.61          3.45         2.03 o                         
  -5  10   1          2.60          2.26         1.97 o                         
  -3  10   1          0.21          6.96         2.61 o                         
  -1  10   1          2.68          2.62         1.99 o                         
   1  10   1          2.73          6.78         8.07 o                         
   3  10   1          0.90          2.70         2.36 o                         
   5  10   1          1.54         -1.92         1.92 o                         
 -20   0   2          1.37         -5.96         5.96 o                         
 -18   0   2         17.38         27.80         6.67 o                         
 -16   0   2         55.53         49.20         3.84 o                         
 -14   0   2        502.99        513.47        21.08 o                         
 -12   0   2        117.88        128.10         9.75 o                         
 -10   0   2       1609.73       1716.75        31.76 o                         
  -8   0   2       1586.48       1723.62        27.85 o                         
  -6   0   2       1663.87       1563.81        22.74 o                         
  -4   0   2       5631.47       5395.67        33.70 o                         
  -2   0   2        845.41        874.76         9.43 o                         
   0   0   2       5034.87       4957.98        20.48 o                         
   2   0   2       3650.68       3281.18        24.25 o                         
   4   0   2       8326.46       7594.60        45.64 o                         
   6   0   2       1363.44       1353.03        16.39 o                         
   8   0   2         89.69        100.13         5.30 o                         
  10   0   2         71.77         76.66         7.59 o                         
  12   0   2          6.15         11.00         4.06 o                         
  14   0   2         78.94         97.18        10.20 o                         
  16   0   2         85.81         82.24         9.83 o                         
  18   0   2          0.15          2.87         3.37 o                         
  20   0   2          0.18         11.48         4.79 o                         
 -21   1   2          0.04         -0.56         3.90 o                         
 -19   1   2          0.48         11.03         3.99 o                         
 -17   1   2        292.43        275.66        12.58 o                         
 -15   1   2         17.49         10.80         1.85 o                         
 -13   1   2        853.30        802.84        12.62 o                         
 -11   1   2        314.99        281.52         7.00 o                         
  -9   1   2       1787.34       1862.39        22.07 o                         
  -7   1   2       3205.71       3374.92        21.18 o                         
  -5   1   2          6.37          2.19         0.79 o                         
  -3   1   2      19106.44      17937.09        77.47 o                         
  -1   1   2       1937.06       1839.90        30.81 o                         
   1   1   2        720.02        688.46         5.19 o                         
   3   1   2      22262.90      20692.64        48.63 o                         
   5   1   2       1901.81       1756.43         8.89 o                         
   7   1   2       1979.87       1980.00        14.81 o                         
   9   1   2        313.34        303.51         7.64 o                         
  11   1   2         18.00         16.92         2.97 o                         
  13   1   2        148.18        185.26         9.29 o                         
  15   1   2         48.90         49.22         5.66 o                         
  17   1   2         45.51         45.27         5.82 o                         
  19   1   2          6.86          6.42         3.07 o                         
 -20   2   2          9.64         12.06         3.69 o                         
 -18   2   2         11.97          5.10         4.59 o                         
 -16   2   2         58.44         60.24         6.01 o                         
 -14   2   2        541.00        504.09        12.64 o                         
 -12   2   2        592.73        562.58         9.17 o                         
 -10   2   2         18.26         31.80         2.12 o                         
  -8   2   2       5137.44       5254.29        24.36 o                         
  -6   2   2        924.90        997.23         8.29 o                         
  -4   2   2        268.61        254.85         4.67 o                         
  -2   2   2       3833.78       3476.63        18.96 o                         
   0   2   2       1626.36       1536.38         7.11 o                         
   2   2   2       1701.45       1672.60         7.58 o                         
   4   2   2       1590.10       1444.03        15.06 o                         
   6   2   2        306.87        221.08         3.27 o                         
   8   2   2          0.06          4.66         1.12 o                         
  10   2   2        517.65        545.72         6.43 o                         
  12   2   2          3.52          8.35         2.81 o                         
  14   2   2         90.57         90.75         6.88 o                         
  16   2   2         62.22         64.32         6.61 o                         
  18   2   2          1.19         -3.44         3.44 o                         
  20   2   2         17.14         24.76         9.27 o                         
 -19   3   2         20.14         25.03         4.67 o                         
 -17   3   2          2.70          8.75         4.10 o                         
 -15   3   2        162.04        165.74         9.26 o                         
 -13   3   2        116.01        107.02         7.77 o                         
 -11   3   2        103.81        111.98         4.59 o                         
  -9   3   2         63.16         57.30         2.54 o                         
  -7   3   2       1710.93       1770.03        13.10 o                         
  -5   3   2       5850.09       6397.38        15.59 o                         
  -3   3   2        457.39        461.57         6.73 o                         
  -1   3   2        610.70        614.80         5.44 o                         
   1   3   2       1056.22        953.97         6.21 o                         
   3   3   2       3738.62       4009.16        20.25 o                         
   5   3   2        318.20        333.79         4.20 o                         
   7   3   2       3270.51       3138.11        17.38 o                         
   9   3   2         45.55         46.70         2.10 o                         
  11   3   2        528.69        517.69         8.70 o                         
  13   3   2        588.62        593.09         8.65 o                         
  15   3   2        251.95        253.51        12.04 o                         
  17   3   2          3.12          7.75         3.24 o                         
  19   3   2         10.92         10.88         3.80 o                         
 -18   4   2         15.35         17.08         3.82 o                         
 -16   4   2          2.05          7.39         3.22 o                         
 -14   4   2          6.29          2.02         4.29 o                         
 -12   4   2         63.69         57.79         3.43 o                         
 -10   4   2        221.60        206.67         5.48 o                         
  -8   4   2        681.80        678.71         8.13 o                         
  -6   4   2        377.17        274.93         4.05 o                         
  -4   4   2          0.07          1.16         0.50 o                         
  -2   4   2         40.98         65.89         2.38 o                         
   0   4   2        985.65       1000.57         8.19 o                         
   2   4   2        338.38        336.84         4.27 o                         
   4   4   2        653.73        724.85         6.37 o                         
   6   4   2        124.21        162.50         3.30 o                         
   8   4   2        847.77        947.96         9.22 o                         
  10   4   2        604.21        588.93         7.94 o                         
  12   4   2          0.29          1.66         1.48 o                         
  14   4   2          4.60         10.50         1.69 o                         
  16   4   2          0.00          0.69         2.74 o                         
  18   4   2         32.00         44.09         5.85 o                         
 -17   5   2          0.58          0.86         3.13 o                         
 -15   5   2         24.14         16.31         3.53 o                         
 -13   5   2         27.81         29.04         4.06 o                         
 -11   5   2        457.34        440.99        10.51 o                         
  -9   5   2       1287.58       1229.03        15.44 o                         
  -7   5   2        103.55        110.63         4.55 o                         
  -5   5   2        119.78        138.16         3.51 o                         
  -3   5   2        416.52        400.69         6.27 o                         
  -1   5   2       1384.22       1391.84        10.85 o                         
   1   5   2         84.96         71.14         2.57 o                         
   3   5   2         15.28         12.84         1.28 o                         
   5   5   2         20.15         21.26         1.32 o                         
   7   5   2       1359.12       1291.55        13.85 o                         
   9   5   2        734.57        784.03        14.27 o                         
  11   5   2       1107.91       1154.61        14.01 o                         
  13   5   2          1.08          1.74         1.53 o                         
  15   5   2          0.82          1.59         2.65 o                         
  17   5   2          0.19         -1.84         3.10 o                         
 -16   6   2         13.50         18.16         5.79 o                         
 -14   6   2          1.06          3.18         2.68 o                         
 -12   6   2          4.18          0.27         1.96 o                         
 -10   6   2         22.87         30.52         3.57 o                         
  -8   6   2         61.12         53.52         4.22 o                         
  -6   6   2          5.28          0.97         0.67 o                         
  -4   6   2       1218.52       1186.56        13.47 o                         
  -2   6   2        807.76        724.02         8.18 o                         
   0   6   2        124.42        110.72         4.03 o                         
   2   6   2        162.41        125.81         4.00 o                         
   4   6   2       1977.50       1996.81        16.32 o                         
   6   6   2        470.58        433.21         6.57 o                         
   8   6   2        149.64        166.50         4.30 o                         
  10   6   2         23.39         24.23         2.25 o                         
  12   6   2         12.74         11.29         1.89 o                         
  14   6   2         28.23         30.90         3.30 o                         
  16   6   2          0.79          2.93         8.18 o                         
 -15   7   2          5.93          5.43         3.60 o                         
 -13   7   2          4.37          6.47         2.78 o                         
 -11   7   2          0.41          0.36         1.76 o                         
  -9   7   2         17.57         18.58         3.03 o                         
  -7   7   2         44.02         44.32         4.25 o                         
  -5   7   2         47.71         39.27         2.71 o                         
  -3   7   2        167.84        150.18         4.73 o                         
  -1   7   2         71.35         72.75         2.82 o                         
   1   7   2         62.52         63.28         3.64 o                         
   3   7   2       1028.50       1062.46        15.10 o                         
   5   7   2         99.77        111.27         4.09 o                         
   7   7   2         12.39         10.59         1.54 o                         
   9   7   2          1.25          0.90         1.51 o                         
  11   7   2         22.00         23.92         2.68 o                         
  13   7   2         53.80         56.66         4.71 o                         
 -12   8   2         16.18         22.78         2.96 o                         
 -10   8   2          0.03         -0.45         1.79 o                         
  -8   8   2          3.18          1.18         1.58 o                         
  -6   8   2          3.06         11.97         4.26 o                         
  -4   8   2          4.90          3.60         1.37 o                         
  -2   8   2        185.03        169.57         5.30 o                         
   0   8   2          4.87          6.57         1.47 o                         
   2   8   2         16.56         14.82         1.95 o                         
   4   8   2        428.55        445.77        10.60 o                         
   6   8   2         28.60         29.03         3.04 o                         
   8   8   2         11.41         18.11         2.09 o                         
  10   8   2         17.50         23.33         2.87 o                         
  12   8   2          1.93          7.37         1.97 o                         
  -9   9   2          0.74          2.13         2.56 o                         
  -7   9   2         28.33         34.41         3.98 o                         
  -5   9   2          0.30          3.76         2.09 o                         
  -3   9   2          0.10          0.94         1.76 o                         
  -1   9   2          3.04          1.87         1.83 o                         
   1   9   2          0.81          1.48         1.48 o                         
   3   9   2         48.54         48.78         3.40 o                         
   5   9   2          8.04         14.86         6.65 o                         
   7   9   2          1.44          4.74         2.95 o                         
   9   9   2         42.13         45.99         4.12 o                         
  -4  10   2          0.06         -1.33         2.30 o                         
  -2  10   2         23.88         30.50         3.82 o                         
   0  10   2          7.27          5.85         2.45 o                         
   2  10   2          6.64          9.36         2.18 o                         
   4  10   2          3.88          4.62         3.06 o                         
 -20   1   3          1.70          1.12         4.32 o                         
 -18   1   3          0.19         -2.88         2.88 o                         
 -16   1   3         12.62         18.71         3.53 o                         
 -14   1   3          3.38          8.60         2.02 o                         
 -12   1   3        167.71        143.21        11.57 o                         
 -10   1   3        205.48        237.00         8.34 o                         
  -8   1   3          9.80         25.57         2.58 o                         
  -6   1   3       7443.70       7261.52        28.03 o                         
  -4   1   3        313.01        274.08         4.35 o                         
  -2   1   3       2715.78       2736.18         7.68 o                         
   0   1   3       3291.51       3089.29        12.10 o                         
   2   1   3      39885.29      37888.49        53.95 o                         
   4   1   3          3.58          8.56         0.96 o                         
   6   1   3       5377.71       5393.14        32.34 o                         
   8   1   3        416.88        391.71         7.24 o                         
  10   1   3         34.81         45.22         4.23 o                         
  12   1   3         12.57         14.84         3.09 o                         
  14   1   3         10.73          4.90         2.57 o                         
  16   1   3         14.85         14.46         6.55 o                         
  18   1   3         80.49         83.30         8.12 o                         
  20   1   3          2.00          0.77         3.05 o                         
 -19   2   3          1.42         -5.18         5.57 o                         
 -17   2   3          1.08          2.67         2.49 o                         
 -15   2   3        718.49        659.31        18.79 o                         
 -13   2   3        195.70        183.09         7.72 o                         
 -11   2   3          0.95          2.52         0.96 o                         
  -9   2   3       1362.72       1427.62        20.70 o                         
  -7   2   3        235.51        258.69         7.82 o                         
  -5   2   3        303.67        270.01         5.19 o                         
  -3   2   3       1067.15       1074.48        13.49 o                         
  -1   2   3       4161.69       3766.07        57.37 o                         
   1   2   3        535.04        593.71         4.46 o                         
   3   2   3       7399.90       7493.06        24.86 o                         
   5   2   3        737.65        777.44         7.21 o                         
   7   2   3       4241.33       4290.09        19.99 o                         
   9   2   3        362.06        366.13         8.43 o                         
  11   2   3        674.04        649.42        15.94 o                         
  13   2   3        108.85         97.66        11.74 o                         
  15   2   3        225.34        215.05        10.98 o                         
  17   2   3         24.86         24.81         4.68 o                         
  19   2   3          8.68         10.65         3.33 o                         
 -20   3   3          0.09          2.26         4.71 o                         
 -18   3   3          0.66         -0.72         4.11 o                         
 -16   3   3          2.09          1.88         2.46 o                         
 -14   3   3        461.11        469.48        19.86 o                         
 -12   3   3        147.20        139.76         8.35 o                         
 -10   3   3        117.52         93.38         4.36 o                         
  -8   3   3        645.75        535.35         6.74 o                         
  -6   3   3       3010.25       3179.76        17.88 o                         
  -4   3   3       3604.22       3826.06        21.37 o                         
  -2   3   3       4684.36       4777.43        29.79 o                         
   0   3   3        171.67        128.28         2.40 o                         
   2   3   3       6903.94       7306.96        46.05 o                         
   4   3   3        847.39        812.78         6.92 o                         
   6   3   3       2930.63       2957.50        13.43 o                         
   8   3   3         24.24         17.99         1.31 o                         
  10   3   3        191.00        160.58         4.11 o                         
  12   3   3        109.97        118.58         9.85 o                         
  14   3   3        525.62        540.06        16.70 o                         
  16   3   3        441.11        435.41        16.30 o                         
  18   3   3          2.30          4.46         3.57 o                         
 -19   4   3          0.86          6.04         3.18 o                         
 -17   4   3          4.61          1.59         2.80 o                         
 -15   4   3          6.73          9.80         2.92 o                         
 -13   4   3          3.72          7.09         1.56 o                         
 -11   4   3        320.60        323.66         8.54 o                         
  -9   4   3        402.64        420.87         6.37 o                         
  -7   4   3        241.04        274.01         7.91 o                         
  -5   4   3         67.02         83.00         4.29 o                         
  -3   4   3       7648.45       8308.60        53.97 o                         
  -1   4   3        161.11        196.77         3.57 o                         
   1   4   3         34.99         33.88         1.92 o                         
   3   4   3         25.65         41.77         1.70 o                         
   5   4   3       1168.68       1283.28         9.11 o                         
   7   4   3        339.65        381.43         5.37 o                         
   9   4   3        122.13        125.18         3.57 o                         
  11   4   3          1.45          0.49         1.48 o                         
  13   4   3        205.91        233.53         7.15 o                         
  15   4   3        395.48        404.00        21.85 o                         
  17   4   3         31.49         36.28         5.15 o                         
 -18   5   3         33.93         61.88         6.66 o                         
 -16   5   3          3.78          5.68         2.16 o                         
 -14   5   3         27.28         34.04         4.46 o                         
 -12   5   3         11.79         17.91         2.35 o                         
 -10   5   3       1182.42       1128.88        12.03 o                         
  -8   5   3        154.39        163.77         6.86 o                         
  -6   5   3        169.93        173.71         8.94 o                         
  -4   5   3         26.15         21.25         1.35 o                         
  -2   5   3        220.52        203.79         3.75 o                         
   0   5   3         59.80         48.86         2.12 o                         
   2   5   3         12.39         26.04         1.53 o                         
   4   5   3         61.60         41.63         1.77 o                         
   6   5   3         12.19         14.03         1.27 o                         
   8   5   3        510.53        478.18         8.10 o                         
  10   5   3        236.77        245.90         6.21 o                         
  12   5   3         45.11         49.49         4.02 o                         
  14   5   3          0.17          1.03         3.02 o                         
  16   5   3         25.42         28.99         4.76 o                         
 -17   6   3          8.29         13.52         3.45 o                         
 -15   6   3          9.30         15.50         3.49 o                         
 -13   6   3         20.47         19.94         3.33 o                         
 -11   6   3        248.14        231.05         9.43 o                         
  -9   6   3         63.98         63.63         4.61 o                         
  -7   6   3          6.57          8.42         2.01 o                         
  -5   6   3          7.40          8.23         0.86 o                         
  -3   6   3       1854.06       1814.81        22.38 o                         
  -1   6   3        130.20        119.03         3.44 o                         
   1   6   3          4.29          1.80         1.27 o                         
   3   6   3         67.01         58.69         2.93 o                         
   5   6   3        110.98        119.71         3.23 o                         
   7   6   3         69.39         72.24         2.91 o                         
   9   6   3          2.11          1.53         1.19 o                         
  11   6   3         13.80         17.55         2.45 o                         
  13   6   3         15.77         20.98         2.73 o                         
  15   6   3         18.94         18.24         4.06 o                         
 -14   7   3         24.18         22.76         3.89 o                         
 -12   7   3         10.72          6.91         2.26 o                         
 -10   7   3         30.69         30.46         3.55 o                         
  -8   7   3         63.39         68.89         4.81 o                         
  -6   7   3         62.93         63.26         8.06 o                         
  -4   7   3        105.81        100.16         5.34 o                         
  -2   7   3        217.56        203.55         4.69 o                         
   0   7   3        742.66        751.10        17.61 o                         
   2   7   3        299.96        282.14         6.55 o                         
   4   7   3        787.57        829.01        14.70 o                         
   6   7   3        168.41        154.45         4.96 o                         
   8   7   3         28.01         22.50         2.23 o                         
  10   7   3          1.91          0.63         1.14 o                         
  12   7   3         59.67         58.28         3.78 o                         
  14   7   3         14.40         18.73         3.82 o                         
 -13   8   3          0.00          1.11         2.72 o                         
 -11   8   3          0.33         -0.64         2.04 o                         
  -9   8   3          8.72          7.16         1.89 o                         
  -7   8   3          0.01          2.81         3.21 o                         
  -5   8   3          4.20          2.68         3.38 o                         
  -3   8   3          9.41         12.20         1.65 o                         
  -1   8   3        300.71        313.69         7.24 o                         
   1   8   3          8.61         11.97         2.15 o                         
   3   8   3          3.07          3.01         1.63 o                         
   5   8   3        136.11        128.70         6.04 o                         
   7   8   3          0.35         -0.77         1.51 o                         
   9   8   3          1.03          0.47         1.67 o                         
  11   8   3         12.12         16.02         2.34 o                         
 -10   9   3         44.08         62.22         8.22 o                         
  -8   9   3          0.48          2.24         1.95 o                         
  -6   9   3         26.42         21.33         5.13 o                         
  -4   9   3         17.56         18.70         4.71 o                         
  -2   9   3          5.30          5.94         2.06 o                         
   0   9   3         10.58         10.37         2.15 o                         
   2   9   3         25.85         33.57         2.88 o                         
   4   9   3         14.19         10.70         2.42 o                         
   6   9   3         15.35         19.30         4.19 o                         
   8   9   3          0.06         -0.70         6.63 o                         
  -5  10   3          3.80          9.14         2.83 o                         
  -3  10   3          0.47          1.24         2.00 o                         
  -1  10   3          6.90         13.58         2.65 o                         
   1  10   3         12.20         18.34         3.06 o                         
   3  10   3          9.14         10.28         2.41 o                         
 -20   0   4         40.09         33.53         7.51 o                         
 -18   0   4         11.35          9.37         3.67 o                         
 -16   0   4        240.95        262.84        15.94 o                         
 -14   0   4         47.33         51.99         7.53 o                         
 -12   0   4          0.30          6.69         2.61 o                         
 -10   0   4        171.35        175.81         9.92 o                         
  -8   0   4        169.24        182.22         6.51 o                         
  -6   0   4        282.19        262.80         6.52 o                         
  -4   0   4         53.33         39.33         2.16 o                         
  -2   0   4      14558.71      13695.92       100.20 o                         
   0   0   4      35026.16      32856.38        75.60 o                         
   2   0   4      84496.91      76021.34       140.24 o                         
   4   0   4       7906.74       7323.50        52.71 o                         
   6   0   4        378.31        443.56        14.11 o                         
   8   0   4       4110.80       4267.10        49.57 o                         
  10   0   4       2992.86       3337.29        48.88 o                         
  12   0   4        128.00        132.87        10.82 o                         
  14   0   4         84.15         74.86         9.17 o                         
  16   0   4        153.32        149.35        13.91 o                         
  18   0   4        137.56        149.19        15.01 o                         
 -21   1   4          0.42          2.79         3.19 o                         
 -19   1   4          1.48         -0.21         2.19 o                         
 -17   1   4          4.34          4.69         2.43 o                         
 -15   1   4          0.18         -1.88         2.65 o                         
 -13   1   4        235.59        220.16         9.24 o                         
 -11   1   4          0.21          1.54         1.45 o                         
  -9   1   4        104.02        115.29         6.88 o                         
  -7   1   4       1093.23       1113.72        11.79 o                         
  -5   1   4       1672.14       1646.41        18.76 o                         
  -3   1   4          0.98          0.88         0.38 o                         
  -1   1   4      17153.85      16422.57        92.38 o                         
   1   1   4      16959.62      16204.41        58.70 o                         
   3   1   4       1856.91       1723.68        24.43 o                         
   5   1   4          3.11          1.37         1.04 o                         
   7   1   4          0.00          1.29         0.58 o                         
   9   1   4          0.01         -0.03         1.65 o                         
  11   1   4        191.86        210.15        12.04 o                         
  13   1   4         44.52         52.57         5.37 o                         
  15   1   4         75.49         70.52         7.96 o                         
  17   1   4         46.56         45.47         5.92 o                         
  19   1   4         15.25         13.35         4.11 o                         
 -20   2   4          6.94          9.44         3.08 o                         
 -18   2   4         10.24          9.12         3.14 o                         
 -16   2   4          0.62          4.41         2.51 o                         
 -14   2   4          0.85          0.20         2.27 o                         
 -12   2   4       1062.65       1071.56        28.46 o                         
 -10   2   4        534.51        489.99         9.41 o                         
  -8   2   4        226.97        214.64         5.66 o                         
  -6   2   4       2190.21       2369.14        15.87 o                         
  -4   2   4        662.82        668.13         9.19 o                         
  -2   2   4        271.11        278.60         3.68 o                         
   0   2   4        725.46        700.03         6.36 o                         
   2   2   4       2086.57       1960.79         8.57 o                         
   4   2   4        253.51        272.10         4.25 o                         
   6   2   4       1501.02       1503.98        12.58 o                         
   8   2   4        178.75        183.74         3.89 o                         
  10   2   4          6.79          7.58         2.33 o                         
  12   2   4          4.45          5.40         2.33 o                         
  14   2   4        162.97        169.70         9.87 o                         
  16   2   4         59.21         51.10         7.09 o                         
  18   2   4         52.30         58.87        10.20 o                         
 -19   3   4         13.29         13.47         3.71 o                         
 -17   3   4          0.31         -0.52         3.79 o                         
 -15   3   4        485.34        470.96        21.66 o                         
 -13   3   4        151.64        139.26         6.00 o                         
 -11   3   4         32.89         29.54         2.77 o                         
  -9   3   4         28.86         34.00         2.12 o                         
  -7   3   4        148.23        185.18         3.05 o                         
  -5   3   4        206.56        168.87         5.05 o                         
  -3   3   4       2165.13       2370.13        15.30 o                         
  -1   3   4       3964.08       4154.47        18.36 o                         
   1   3   4        789.29        754.28         5.03 o                         
   3   3   4       1271.42       1297.35         8.50 o                         
   5   3   4         34.41         44.16         2.37 o                         
   7   3   4        605.19        616.82         6.48 o                         
   9   3   4         34.23         28.13         2.24 o                         
  11   3   4        840.86        824.28        42.29 o                         
  13   3   4          3.20         -1.76         2.56 o                         
  15   3   4        314.81        315.91        13.53 o                         
  17   3   4         25.47         24.47         6.78 o                         
 -18   4   4          0.41          2.49         2.46 o                         
 -16   4   4         16.01         16.05         4.60 o                         
 -14   4   4         25.38         25.23         3.89 o                         
 -12   4   4        146.07        127.02         4.59 o                         
 -10   4   4        182.01        181.82         4.28 o                         
  -8   4   4        293.73        272.61         8.20 o                         
  -6   4   4        803.46        898.95        14.07 o                         
  -4   4   4       1606.89       1711.49        13.41 o                         
  -2   4   4       1019.35       1102.19         8.06 o                         
   0   4   4       1246.83       1390.04         9.72 o                         
   2   4   4          0.04          4.16         0.65 o                         
   4   4   4         90.37         79.99         2.41 o                         
   6   4   4          2.90          1.07         0.72 o                         
   8   4   4          0.23          0.03         0.99 o                         
  10   4   4        445.35        419.57         6.94 o                         
  12   4   4         53.16         39.02         4.72 o                         
  14   4   4        299.43        285.59        22.55 o                         
  16   4   4         30.75         35.07         5.27 o                         
  18   4   4         12.35          5.25         2.93 o                         
 -17   5   4         13.74         11.49         3.14 o                         
 -15   5   4          5.03          6.93         2.48 o                         
 -13   5   4          9.81          9.30         2.49 o                         
 -11   5   4        561.84        523.05        13.64 o                         
  -9   5   4        649.55        716.78        33.41 o                         
  -7   5   4        485.16        583.19        11.73 o                         
  -5   5   4        363.51        350.75         9.57 o                         
  -3   5   4         25.60         35.83         1.45 o                         
  -1   5   4        115.54        119.41         3.58 o                         
   1   5   4        122.04        136.27         4.15 o                         
   3   5   4        109.79        105.11         2.81 o                         
   5   5   4       1711.94       1699.69        11.41 o                         
   7   5   4         14.40         24.63         2.04 o                         
   9   5   4         48.93         53.40         2.98 o                         
  11   5   4          0.76          0.65         2.06 o                         
  13   5   4         23.87         28.12         4.04 o                         
  15   5   4          0.79         -3.40         3.40 o                         
  17   5   4         15.57         13.40         4.50 o                         
 -16   6   4          4.40          3.13         5.13 o                         
 -14   6   4         85.20         77.73         6.17 o                         
 -12   6   4        227.73        231.99        11.09 o                         
 -10   6   4         23.59         43.85         4.14 o                         
  -8   6   4          4.56          3.29         1.58 o                         
  -6   6   4         39.84         36.97         3.11 o                         
  -4   6   4        270.41        299.69         7.08 o                         
  -2   6   4        223.55        207.56         6.88 o                         
   0   6   4        314.01        281.30         7.70 o                         
   2   6   4          5.21          7.44         1.32 o                         
   4   6   4         49.81         43.60         2.19 o                         
   6   6   4        159.18        137.17         4.46 o                         
   8   6   4        150.93        148.42         5.15 o                         
  10   6   4         58.08         72.79         3.76 o                         
  12   6   4          3.75          3.81         1.41 o                         
  14   6   4          1.80          2.94         7.33 o                         
 -15   7   4          3.68          4.34         2.61 o                         
 -13   7   4          0.62          0.79         3.17 o                         
 -11   7   4         77.47         54.11         5.06 o                         
  -9   7   4         15.57         14.32         2.45 o                         
  -7   7   4         12.31         10.84         2.99 o                         
  -5   7   4        216.39        184.28         6.22 o                         
  -3   7   4        370.76        360.94         5.72 o                         
  -1   7   4        389.74        398.16         6.72 o                         
   1   7   4         18.02         17.80         1.92 o                         
   3   7   4          2.87         -0.42         1.56 o                         
   5   7   4         53.55         47.00         2.79 o                         
   7   7   4         16.99         18.47         2.03 o                         
   9   7   4          1.24          3.14         1.39 o                         
  11   7   4         20.55         24.34         2.49 o                         
  13   7   4          0.24          1.39         2.13 o                         
 -12   8   4          9.66          8.27         2.69 o                         
 -10   8   4          2.10          6.22         2.47 o                         
  -8   8   4          1.97          3.93         1.95 o                         
  -6   8   4         86.02         93.65         5.63 o                         
  -4   8   4          0.60          1.18         3.57 o                         
  -2   8   4          1.91          5.95         1.47 o                         
   0   8   4         14.04         11.09         1.74 o                         
   2   8   4         40.17         45.92         3.86 o                         
   4   8   4         11.13         14.79         2.43 o                         
   6   8   4          1.02          1.50         1.81 o                         
   8   8   4         13.20         12.36         1.85 o                         
  10   8   4          1.00          1.85         1.48 o                         
  12   8   4         11.21         14.95         2.31 o                         
  -9   9   4         59.64         84.36        10.48 o                         
  -7   9   4          9.61         10.54         4.46 o                         
  -5   9   4         16.57         17.61         4.80 o                         
  -3   9   4         18.38         17.78         2.90 o                         
  -1   9   4          0.89          1.09         2.08 o                         
   1   9   4         24.84         21.90         2.39 o                         
   3   9   4          5.79          3.67         1.68 o                         
   5   9   4         39.56         63.02         4.72 o                         
   7   9   4          0.00          3.83         3.33 o                         
  -4  10   4         13.43         15.07         3.76 o                         
  -2  10   4         11.37         19.87         4.35 o                         
   0  10   4         37.54         47.90         4.49 o                         
   2  10   4          1.84          5.09         3.05 o                         
 -20   1   5         12.01         12.54         9.34 o                         
 -18   1   5         30.82         25.95         5.22 o                         
 -16   1   5          9.75         12.13         3.31 o                         
 -14   1   5        258.21        234.53         9.80 o                         
 -12   1   5        696.02        715.65        15.50 o                         
 -10   1   5          7.99          3.81         1.59 o                         
  -8   1   5       2584.88       2585.34        19.19 o                         
  -6   1   5       1462.75       1455.35        12.31 o                         
  -4   1   5       5362.86       5440.48        14.84 o                         
  -2   1   5       1069.59        923.50         4.47 o                         
   0   1   5      29034.94      27684.11        60.35 o                         
   2   1   5         68.64         79.10         2.92 o                         
   4   1   5        581.02        664.62         8.90 o                         
   6   1   5         38.28         34.20         2.61 o                         
   8   1   5       3004.11       3166.00        18.23 o                         
  10   1   5        182.49        182.14         8.37 o                         
  12   1   5        164.90        147.17         8.36 o                         
  14   1   5         10.96          6.61         2.89 o                         
  16   1   5          2.64          6.47         2.95 o                         
  18   1   5         27.88         35.33         5.66 o                         
 -21   2   5          2.57          0.25         2.97 o                         
 -19   2   5          2.78          1.74         2.69 o                         
 -17   2   5         34.05         28.14         4.17 o                         
 -15   2   5        149.61        129.90         7.86 o                         
 -13   2   5        413.14        414.05        12.59 o                         
 -11   2   5       1160.47       1145.60        29.19 o                         
  -9   2   5        812.81        868.32        11.95 o                         
  -7   2   5       2037.12       2191.80        16.43 o                         
  -5   2   5       1272.81       1301.12         9.58 o                         
  -3   2   5       1790.52       1928.72         6.82 o                         
  -1   2   5       2687.59       2702.53        13.68 o                         
   1   2   5       4698.34       4983.77        18.12 o                         
   3   2   5        583.95        611.74         6.07 o                         
   5   2   5       1387.94       1395.12        10.74 o                         
   7   2   5       1091.20       1190.07        14.34 o                         
   9   2   5        357.67        335.91         6.69 o                         
  11   2   5         44.66         39.46         4.41 o                         
  13   2   5         84.97         90.54         6.92 o                         
  15   2   5          5.33          3.57         3.49 o                         
  17   2   5         28.33         26.24         4.60 o                         
  19   2   5         29.74         28.22         5.25 o                         
 -20   3   5          0.79          5.50         3.11 o                         
 -18   3   5         15.48         13.09         3.27 o                         
 -16   3   5          9.15          9.14         5.50 o                         
 -14   3   5          1.70          8.67         1.81 o                         
 -12   3   5         78.26         83.35         4.25 o                         
 -10   3   5          2.94          4.01         1.07 o                         
  -8   3   5          0.28          2.03         1.08 o                         
  -6   3   5        849.89        939.34        10.84 o                         
  -4   3   5        879.46       1052.46         9.50 o                         
  -2   3   5       1779.77       1820.11        18.88 o                         
   0   3   5       3288.68       3608.39        27.97 o                         
   2   3   5        448.85        545.27         4.94 o                         
   4   3   5        801.64        811.40         7.77 o                         
   6   3   5        512.79        553.27         7.97 o                         
   8   3   5        148.85        154.21         5.27 o                         
  10   3   5         90.17         93.41         3.97 o                         
  12   3   5        733.87        773.14        19.10 o                         
  14   3   5         44.29         50.77         5.98 o                         
  16   3   5         35.54         30.40         5.27 o                         
  18   3   5         13.50         15.63         4.42 o                         
 -19   4   5          7.77          7.27         3.27 o                         
 -17   4   5         53.83         59.63         6.06 o                         
 -15   4   5          7.14          6.69         2.38 o                         
 -13   4   5         91.24         87.69         3.95 o                         
 -11   4   5        377.19        363.18         6.27 o                         
  -9   4   5         92.94         82.09         4.81 o                         
  -7   4   5        101.08        105.31         4.77 o                         
  -5   4   5       1317.29       1274.58        12.33 o                         
  -3   4   5        828.08        683.73         5.82 o                         
  -1   4   5       3968.73       4007.53        14.23 o                         
   1   4   5       1098.84       1094.04         7.35 o                         
   3   4   5        848.97        881.64         7.65 o                         
   5   4   5         32.16         36.16         1.84 o                         
   7   4   5        126.38        126.24         4.19 o                         
   9   4   5        159.34        140.87         5.54 o                         
  11   4   5        328.27        347.15        13.27 o                         
  13   4   5        811.40        796.24        71.61 o                         
  15   4   5          2.55         -1.26         2.55 o                         
  17   4   5          7.43          6.90         3.31 o                         
 -18   5   5          9.63         20.53         4.09 o                         
 -16   5   5          9.91          4.19         3.59 o                         
 -14   5   5          5.79          5.44         2.68 o                         
 -12   5   5         61.56         79.79         6.60 o                         
 -10   5   5         12.86          9.06         2.38 o                         
  -8   5   5         11.11         10.02         1.88 o                         
  -6   5   5         16.44         13.92         3.02 o                         
  -4   5   5         11.43         17.17         1.85 o                         
  -2   5   5        321.76        314.08         4.78 o                         
   0   5   5         15.72         15.82         1.53 o                         
   2   5   5        250.60        273.24         4.24 o                         
   4   5   5          0.01          1.26         0.79 o                         
   6   5   5         33.45         32.11         1.97 o                         
   8   5   5        143.47        141.87         4.64 o                         
  10   5   5         35.40         30.67         3.01 o                         
  12   5   5          0.12         -1.40         1.72 o                         
  14   5   5          0.61          2.07         2.85 o                         
  16   5   5          0.43         -0.83         4.54 o                         
 -17   6   5          1.02         -0.11         3.25 o                         
 -15   6   5          3.68          1.83         5.02 o                         
 -13   6   5          3.07          3.27         2.05 o                         
 -11   6   5          5.05          4.16         2.33 o                         
  -9   6   5        101.96         88.19         5.72 o                         
  -7   6   5          5.72          4.25         1.40 o                         
  -5   6   5          1.46          4.31         1.48 o                         
  -3   6   5         29.35         20.64         1.14 o                         
  -1   6   5         22.88         27.50         2.06 o                         
   1   6   5         73.56         71.57         3.36 o                         
   3   6   5         42.44         42.36         2.16 o                         
   5   6   5          0.48          1.21         1.00 o                         
   7   6   5         60.83         67.49         3.34 o                         
   9   6   5         25.69         34.78         3.31 o                         
  11   6   5         15.60         10.22         2.57 o                         
  13   6   5         14.47         19.07         2.85 o                         
  15   6   5          3.20          1.34         2.18 o                         
 -14   7   5          0.72         -1.99         1.99 o                         
 -12   7   5         25.55         19.22         3.12 o                         
 -10   7   5         43.17         46.39         4.27 o                         
  -8   7   5          0.21          0.38         1.38 o                         
  -6   7   5         65.39         61.96         3.17 o                         
  -4   7   5        684.61        605.86        39.63 o                         
  -2   7   5         40.49         38.91         2.08 o                         
   0   7   5          2.83         -0.26         1.32 o                         
   2   7   5          0.57          1.74         1.15 o                         
   4   7   5         55.79         51.76         3.11 o                         
   6   7   5         38.47         40.49         2.73 o                         
   8   7   5         31.80         33.50         2.70 o                         
  10   7   5         53.89         52.10         3.40 o                         
  12   7   5          8.26          8.15         2.24 o                         
 -13   8   5          2.12          3.17         1.92 o                         
 -11   8   5         17.87         18.69         3.50 o                         
  -9   8   5          0.67          0.77         1.82 o                         
  -7   8   5         22.28         16.17         2.46 o                         
  -5   8   5          2.74          2.59         1.65 o                         
  -3   8   5        145.29        128.03         7.36 o                         
  -1   8   5         13.30         12.89         1.94 o                         
   1   8   5         34.52         42.74         4.59 o                         
   3   8   5        104.39         97.36         5.38 o                         
   5   8   5        270.15        240.66         8.50 o                         
   7   8   5         58.47         60.95         3.77 o                         
   9   8   5          8.36         10.98         2.37 o                         
  11   8   5         10.69         11.72         2.90 o                         
 -10   9   5          2.82          8.09         3.96 o                         
  -8   9   5         46.10         52.19         7.76 o                         
  -6   9   5          3.37          1.03         2.81 o                         
  -4   9   5         19.70         12.28         4.17 o                         
  -2   9   5         19.10         12.34         3.53 o                         
   0   9   5          0.27          0.49         1.15 o                         
   2   9   5          1.88          1.15         1.84 o                         
   4   9   5         14.44         20.23         4.09 o                         
   6   9   5          0.06          0.25         2.00 o                         
   8   9   5          0.14          0.38         2.33 o                         
  -3  10   5          2.59          3.42         2.32 o                         
  -1  10   5         16.17         19.63         3.83 o                         
   1  10   5          0.24         -0.89         3.24 o                         
 -20   0   6          0.52          2.29         3.87 o                         
 -18   0   6         21.83         22.69         5.51 o                         
 -16   0   6         20.75         20.28         4.71 o                         
 -14   0   6          9.51          9.62         3.68 o                         
 -12   0   6          2.64          6.51         3.09 o                         
 -10   0   6          4.46          0.23         2.17 o                         
  -8   0   6       3316.18       3542.84        38.40 o                         
  -6   0   6         58.90         57.54         2.50 o                         
  -4   0   6       3999.65       3991.23        17.25 o                         
  -2   0   6      14844.65      14644.52        40.14 o                         
   0   0   6      71317.17      68651.29       136.21 o                         
   2   0   6      14532.39      14434.79        71.78 o                         
   4   0   6          8.75         13.30         3.20 o                         
   6   0   6        355.00        371.49        14.45 o                         
   8   0   6       1283.15       1260.31        28.39 o                         
  10   0   6        698.72        770.51        24.55 o                         
  12   0   6         84.58         77.76         8.84 o                         
  14   0   6        114.69        116.06        11.50 o                         
  16   0   6          4.01         -0.08         3.26 o                         
  18   0   6          4.09          2.73         3.49 o                         
 -21   1   6         45.76         51.66         6.39 o                         
 -19   1   6          0.03          1.46         2.75 o                         
 -17   1   6         14.51         10.79         3.32 o                         
 -15   1   6         17.14         21.73         3.62 o                         
 -13   1   6        746.92        720.03        16.06 o                         
 -11   1   6        269.34        277.15         9.16 o                         
  -9   1   6        655.52        767.25        11.16 o                         
  -7   1   6       1327.72       1473.24        10.10 o                         
  -5   1   6        643.57        641.13         5.24 o                         
  -3   1   6       1042.46       1029.19         6.13 o                         
  -1   1   6       1373.70       1524.55         7.85 o                         
   1   1   6       2258.23       2141.43        19.66 o                         
   3   1   6         69.89         71.57         2.63 o                         
   5   1   6        147.20        181.40         5.30 o                         
   7   1   6        198.95        226.02         8.29 o                         
   9   1   6        139.31        123.59         3.67 o                         
  11   1   6         44.64         39.84         4.62 o                         
  13   1   6        105.85         99.20         8.73 o                         
  15   1   6         15.80         18.86         4.06 o                         
  17   1   6          0.77          3.52         3.26 o                         
 -20   2   6         19.42         29.12         4.56 o                         
 -18   2   6         35.69         25.34         4.24 o                         
 -16   2   6        176.54        158.46         8.82 o                         
 -14   2   6        356.82        366.30        12.31 o                         
 -12   2   6        172.63        133.46         6.84 o                         
 -10   2   6         44.67         46.60         3.66 o                         
  -8   2   6        740.90        803.59         8.16 o                         
  -6   2   6       2432.08       2598.21        12.13 o                         
  -4   2   6        252.15        258.99         2.70 o                         
  -2   2   6         19.38         35.15         2.01 o                         
   0   2   6       1038.94        997.36         8.58 o                         
   2   2   6        152.21        174.52         3.26 o                         
   4   2   6        633.66        682.16         7.02 o                         
   6   2   6          9.58         11.42         1.64 o                         
   8   2   6         96.42         87.80         3.83 o                         
  10   2   6         52.41         55.94         3.23 o                         
  12   2   6        148.46        154.99         8.79 o                         
  14   2   6         35.34         40.68         5.07 o                         
  16   2   6          4.72          7.54         3.22 o                         
  18   2   6          5.98         12.26         4.65 o                         
 -19   3   6          0.49          1.20         2.46 o                         
 -17   3   6          2.99          2.71         2.34 o                         
 -15   3   6          0.38         -1.73         2.53 o                         
 -13   3   6        236.31        230.58         6.91 o                         
 -11   3   6         32.64         34.52         2.50 o                         
  -9   3   6         61.25         66.02         2.47 o                         
  -7   3   6          0.87          2.42         1.50 o                         
  -5   3   6       1523.98       1610.48        17.72 o                         
  -3   3   6       1939.07       2120.42        30.42 o                         
  -1   3   6        141.27        143.42         3.47 o                         
   1   3   6         89.80         92.19         2.16 o                         
   3   3   6          2.00          0.21         0.62 o                         
   5   3   6         95.15        107.33         3.44 o                         
   7   3   6         56.55         51.65         3.72 o                         
   9   3   6        288.01        295.03         7.64 o                         
  11   3   6         98.09        100.42         4.85 o                         
  13   3   6        133.34        108.56         9.64 o                         
  15   3   6        169.73        152.03         9.81 o                         
  17   3   6         38.81         34.76         5.30 o                         
 -18   4   6          1.28         -1.49         2.81 o                         
 -16   4   6          0.03          0.12         2.03 o                         
 -14   4   6         52.12         48.57         4.74 o                         
 -12   4   6        195.58        165.08         4.95 o                         
 -10   4   6         12.55          8.38         3.53 o                         
  -8   4   6         23.51         19.98         3.37 o                         
  -6   4   6         88.92         82.60         3.38 o                         
  -4   4   6        358.46        334.54         5.35 o                         
  -2   4   6        469.64        469.95         8.04 o                         
   0   4   6        528.91        483.11         8.05 o                         
   2   4   6         42.09         32.55         1.41 o                         
   4   4   6       1111.38       1182.27        11.95 o                         
   6   4   6          3.25          1.25         0.95 o                         
   8   4   6        531.34        539.72        10.50 o                         
  10   4   6        359.08        356.66         9.16 o                         
  12   4   6        170.92        169.17         6.86 o                         
  14   4   6          9.56         12.45         3.63 o                         
  16   4   6         25.37         36.84         5.68 o                         
 -17   5   6          5.99          3.85         3.86 o                         
 -15   5   6          8.16          6.46         2.67 o                         
 -13   5   6         31.50         28.27         3.81 o                         
 -11   5   6          0.05         -1.89         1.89 o                         
  -9   5   6        298.56        298.39         9.10 o                         
  -7   5   6         13.44         11.61         1.65 o                         
  -5   5   6        137.02        132.36         4.15 o                         
  -3   5   6        251.71        233.08         2.85 o                         
  -1   5   6       1447.37       1404.90        22.90 o                         
   1   5   6        520.33        568.15         7.73 o                         
   3   5   6        756.09        790.67        13.63 o                         
   5   5   6          0.15         -0.21         0.94 o                         
   7   5   6         79.81         82.72         4.20 o                         
   9   5   6        103.34         98.81         4.99 o                         
  11   5   6        156.92        151.09         6.48 o                         
  13   5   6          3.47          3.29         2.21 o                         
  15   5   6          2.49          3.57         2.96 o                         
 -16   6   6          0.16         -0.15         2.26 o                         
 -14   6   6          4.89          2.64         2.11 o                         
 -12   6   6         12.70         12.29         2.63 o                         
 -10   6   6          0.24          1.25         1.80 o                         
  -8   6   6        299.13        284.91         7.59 o                         
  -6   6   6         90.65         90.82         4.64 o                         
  -4   6   6          1.01         -0.05         0.68 o                         
  -2   6   6        119.87        114.19         3.14 o                         
   0   6   6        162.86        167.99         4.44 o                         
   2   6   6         31.01         33.06         2.60 o                         
   4   6   6          6.37          5.61         1.03 o                         
   6   6   6        295.26        279.88         6.31 o                         
   8   6   6          0.85          4.54         2.17 o                         
  10   6   6          2.17          1.31         1.44 o                         
  12   6   6          3.65          4.35         1.64 o                         
  14   6   6         21.45         20.47         4.07 o                         
 -15   7   6         14.21          5.32         6.95 o                         
 -13   7   6          4.62          9.13         3.15 o                         
 -11   7   6          0.36         -0.97         1.65 o                         
  -9   7   6          0.29          1.63         2.17 o                         
  -7   7   6          3.00         -0.61         2.44 o                         
  -5   7   6         44.73         38.65         2.14 o                         
  -3   7   6         68.03         60.62         1.94 o                         
  -1   7   6          4.45          3.63         0.99 o                         
   1   7   6         16.57         15.74         1.97 o                         
   3   7   6          1.21         -1.32         1.32 o                         
   5   7   6        234.95        259.39        10.11 o                         
   7   7   6          3.02          0.35         1.38 o                         
   9   7   6          0.00          0.23         1.35 o                         
  11   7   6         11.00         14.49         2.53 o                         
  13   7   6         28.48         37.61         3.95 o                         
 -12   8   6          5.78          7.22         2.87 o                         
 -10   8   6         12.82         16.87         3.56 o                         
  -8   8   6         13.88         16.45         3.42 o                         
  -6   8   6         41.45         47.24         3.77 o                         
  -4   8   6         17.20         24.27         2.50 o                         
  -2   8   6          3.23          2.49         1.25 o                         
   0   8   6          0.82          2.33         2.10 o                         
   2   8   6         30.25         29.83         4.99 o                         
   4   8   6         65.56         56.28         5.14 o                         
   6   8   6        169.77        188.01         9.35 o                         
   8   8   6          8.48         10.41         2.03 o                         
  10   8   6         29.59         39.38         3.63 o                         
  -9   9   6         20.28         15.05         5.32 o                         
  -7   9   6          1.80          3.87         3.93 o                         
  -5   9   6         15.74         26.01         5.72 o                         
  -3   9   6          3.49         -3.38         3.38 o                         
  -1   9   6         19.64         24.49         4.96 o                         
   1   9   6          9.62          5.75         2.29 o                         
   3   9   6         31.30         31.48         5.16 o                         
   5   9   6         32.93         28.47         4.15 o                         
   7   9   6         17.68         19.66         5.49 o                         
  -2  10   6          0.22          2.42         2.47 o                         
   0  10   6          5.07          5.78         2.38 o                         
 -20   1   7         21.88         31.28         5.02 o                         
 -18   1   7         13.07         16.05         3.38 o                         
 -16   1   7         60.44         62.29         5.59 o                         
 -14   1   7        377.72        371.92        11.98 o                         
 -12   1   7        146.21        126.92         7.19 o                         
 -10   1   7          0.38          0.94         1.35 o                         
  -8   1   7         28.88         19.91         1.45 o                         
  -6   1   7        988.55        999.96         7.17 o                         
  -4   1   7        276.73        254.63         2.89 o                         
  -2   1   7       1361.35       1333.99         8.83 o                         
   0   1   7       2723.52       2571.76        21.78 o                         
   2   1   7       2180.96       2350.45        33.30 o                         
   4   1   7         70.90         71.41         3.44 o                         
   6   1   7        281.89        260.17         8.62 o                         
   8   1   7          0.00          0.32         1.43 o                         
  10   1   7         32.30         31.25         3.98 o                         
  12   1   7         12.95         12.30         2.95 o                         
  14   1   7         40.41         30.10         4.66 o                         
  16   1   7          2.13          0.03         2.62 o                         
  18   1   7         13.85         14.01         3.94 o                         
 -19   2   7          1.02          1.04         2.16 o                         
 -17   2   7         61.55         53.58         5.68 o                         
 -15   2   7         86.06         80.25         6.09 o                         
 -13   2   7       1353.28       1300.75        21.59 o                         
 -11   2   7        565.18        623.17        13.57 o                         
  -9   2   7          0.39          0.33         0.91 o                         
  -7   2   7         54.45         64.97         2.03 o                         
  -5   2   7        640.04        745.84         7.44 o                         
  -3   2   7          0.20          2.38         0.54 o                         
  -1   2   7        590.14        604.07         5.75 o                         
   1   2   7        691.84        782.50         7.68 o                         
   3   2   7       1748.15       1739.52        14.75 o                         
   5   2   7        943.38       1010.62        11.12 o                         
   7   2   7          7.66          1.03         1.71 o                         
   9   2   7         61.00         54.23         2.93 o                         
  11   2   7          3.66          7.38         1.49 o                         
  13   2   7          2.41          4.48         2.63 o                         
  15   2   7          8.60          5.41         3.16 o                         
  17   2   7         51.22         44.69         6.06 o                         
 -20   3   7         22.20         21.08         4.52 o                         
 -18   3   7          0.21         -3.81         4.03 o                         
 -16   3   7         50.82         56.12        10.23 o                         
 -14   3   7         48.14         45.78         3.28 o                         
 -12   3   7          1.87          3.19         3.06 o                         
 -10   3   7         15.20         21.55         1.64 o                         
  -8   3   7         32.67         45.69         2.98 o                         
  -6   3   7        194.55        268.07         3.68 o                         
  -4   3   7       3045.16       3268.04        21.87 o                         
  -2   3   7        272.42        297.19         6.39 o                         
   0   3   7        227.24        265.96         5.11 o                         
   2   3   7       2503.95       2527.41        13.27 o                         
   4   3   7       2080.32       2298.51        21.51 o                         
   6   3   7         19.75         25.34         2.87 o                         
   8   3   7          3.00          4.79         2.85 o                         
  10   3   7         46.43         51.38         3.12 o                         
  12   3   7        120.54        147.82         5.96 o                         
  14   3   7          4.60          4.20         3.10 o                         
  16   3   7        162.12        159.04        10.64 o                         
 -19   4   7          4.51          4.52         2.46 o                         
 -17   4   7          9.01          8.93         3.77 o                         
 -15   4   7         16.57         15.86         3.26 o                         
 -13   4   7         14.39         12.55         1.27 o                         
 -11   4   7          3.18          1.47         1.58 o                         
  -9   4   7         14.86         11.30         1.90 o                         
  -7   4   7         24.28         27.52         2.13 o                         
  -5   4   7          0.66          0.52         0.73 o                         
  -3   4   7          9.85         10.65         1.17 o                         
  -1   4   7       2018.03       2082.08        23.38 o                         
   1   4   7         14.38         21.78         1.52 o                         
   3   4   7        641.49        658.66        10.31 o                         
   5   4   7          0.48          2.64         0.97 o                         
   7   4   7        245.58        221.13         6.59 o                         
   9   4   7         19.93         18.63         2.42 o                         
  11   4   7        141.26        141.41         5.43 o                         
  13   4   7         41.64         46.31         6.94 o                         
  15   4   7        151.23        142.76        10.12 o                         
 -18   5   7         23.40         26.71         4.65 o                         
 -16   5   7          0.07          4.45         3.41 o                         
 -14   5   7         41.35         50.74         5.01 o                         
 -12   5   7        180.50        152.41        10.33 o                         
 -10   5   7          7.34          3.52         2.32 o                         
  -8   5   7        645.78        633.22        10.59 o                         
  -6   5   7         18.47         22.47         1.84 o                         
  -4   5   7          1.91          1.63         1.98 o                         
  -2   5   7          0.05          0.39         2.09 o                         
   0   5   7         97.45         89.19         7.22 o                         
   2   5   7         22.50         19.40         1.25 o                         
   4   5   7         96.84         78.40         3.14 o                         
   6   5   7         37.31         37.47         2.65 o                         
   8   5   7         13.64         13.36         2.15 o                         
  10   5   7        158.94        154.07         6.47 o                         
  12   5   7         31.96         29.39         2.83 o                         
  14   5   7         40.04         40.39         5.03 o                         
 -17   6   7         11.21         21.73         3.87 o                         
 -15   6   7          0.10          1.67         1.87 o                         
 -13   6   7         16.57         13.92         2.82 o                         
 -11   6   7         85.41         52.49         4.49 o                         
  -9   6   7        790.66        796.20        12.99 o                         
  -7   6   7        101.89        126.94         5.88 o                         
  -5   6   7        123.44        120.16         2.77 o                         
  -3   6   7        410.13        401.79        18.64 o                         
  -1   6   7       1071.81       1032.89        49.87 o                         
   1   6   7         18.23         13.41         1.44 o                         
   3   6   7        141.63        160.73         4.07 o                         
   5   6   7        141.85        127.03         4.39 o                         
   7   6   7         80.28         79.23         4.27 o                         
   9   6   7          0.11          1.10         1.52 o                         
  11   6   7          4.67          5.46         3.05 o                         
  13   6   7         15.25         16.66         3.07 o                         
 -14   7   7          0.61         -1.11         2.07 o                         
 -12   7   7          2.61          7.72         2.28 o                         
 -10   7   7          5.26          4.82         1.53 o                         
  -8   7   7          0.62          1.43         1.32 o                         
  -6   7   7          0.33          0.08         2.76 o                         
  -4   7   7        121.11        106.84         2.55 o                         
  -2   7   7        236.18        229.34         7.23 o                         
   0   7   7         56.35         54.12         3.33 o                         
   2   7   7         75.93         75.79         7.46 o                         
   4   7   7        355.83        375.73        16.32 o                         
   6   7   7        194.41        204.18         6.38 o                         
   8   7   7        126.51        111.09         5.32 o                         
  10   7   7          0.02         -1.83         1.83 o                         
  12   7   7         60.23         66.76         4.83 o                         
 -13   8   7         22.52         32.74         4.43 o                         
 -11   8   7          4.05          2.53         2.06 o                         
  -9   8   7          0.71         -0.51         3.67 o                         
  -7   8   7          3.12         11.33         4.03 o                         
  -5   8   7         35.45         23.50         5.18 o                         
  -3   8   7         12.27         19.37         4.75 o                         
  -1   8   7          1.54          3.04         2.29 o                         
   1   8   7         55.51         53.45         6.87 o                         
   3   8   7         62.63         52.56         6.81 o                         
   5   8   7         75.72         78.20         6.44 o                         
   7   8   7         34.49         45.16         4.92 o                         
   9   8   7          0.01         -2.25         2.25 o                         
  -8   9   7          0.81          2.97         2.69 o                         
  -6   9   7         17.11         12.40         4.51 o                         
  -4   9   7         27.21         22.03         5.00 o                         
  -2   9   7         50.06         51.80         7.13 o                         
   0   9   7          9.63         17.25         4.76 o                         
   2   9   7         20.91         33.88         6.69 o                         
   4   9   7         10.71         12.98         2.86 o                         
   6   9   7          0.22          0.52         4.67 o                         
 -20   0   8         98.74        115.16        12.14 o                         
 -18   0   8          0.04         -0.18         3.49 o                         
 -16   0   8          8.69         11.23         4.00 o                         
 -14   0   8         25.14         22.61         4.58 o                         
 -12   0   8          0.07          1.64         2.20 o                         
 -10   0   8         26.09         20.93         3.80 o                         
  -8   0   8        466.95        447.57         9.35 o                         
  -6   0   8       4637.16       4728.47        22.71 o                         
  -4   0   8        300.17        337.06         4.79 o                         
  -2   0   8        918.23        972.12         9.33 o                         
   0   0   8       1631.59       1660.28        17.16 o                         
   2   0   8        463.08        539.22        15.78 o                         
   4   0   8          4.01         18.14         3.90 o                         
   6   0   8        308.86        274.96         9.33 o                         
   8   0   8          0.12          2.20         2.31 o                         
  10   0   8       1720.74       1702.55        38.14 o                         
  12   0   8         17.95         27.64         6.23 o                         
  14   0   8        101.34         87.76        10.39 o                         
  16   0   8          1.30          1.49         3.46 o                         
  18   0   8         82.99         84.99        11.98 o                         
 -21   1   8          2.31          0.60         2.61 o                         
 -19   1   8         34.75         25.77         4.59 o                         
 -17   1   8        147.36        129.60         8.18 o                         
 -15   1   8        177.91        182.78         8.79 o                         
 -13   1   8        161.12        147.61         7.29 o                         
 -11   1   8        736.45        725.60        14.32 o                         
  -9   1   8         85.08         66.37         3.07 o                         
  -7   1   8        818.31        838.22         7.64 o                         
  -5   1   8          6.07          5.68         0.63 o                         
  -3   1   8        306.81        319.20         3.82 o                         
  -1   1   8       1506.14       1554.80         8.94 o                         
   1   1   8       1858.60       1995.83        16.31 o                         
   3   1   8       7262.51       7656.47        44.32 o                         
   5   1   8        412.71        396.40         8.77 o                         
   7   1   8        522.14        500.07         7.16 o                         
   9   1   8        218.36        226.11         5.09 o                         
  11   1   8         10.54         11.72         2.83 o                         
  13   1   8          0.50          0.25         2.76 o                         
  15   1   8         44.88         41.99         5.46 o                         
  17   1   8          0.60         -0.36         2.83 o                         
 -20   2   8         19.80         28.36         4.77 o                         
 -18   2   8          9.63          8.40         2.93 o                         
 -16   2   8          0.69          0.81         2.26 o                         
 -14   2   8        763.74        772.39        17.31 o                         
 -12   2   8        552.29        521.27        12.91 o                         
 -10   2   8        555.31        544.85         8.53 o                         
  -8   2   8         26.13         29.25         1.53 o                         
  -6   2   8       2273.56       2446.65        11.80 o                         
  -4   2   8        135.64        172.01         2.45 o                         
  -2   2   8        618.19        575.25         5.09 o                         
   0   2   8       1033.20       1086.91        11.77 o                         
   2   2   8       3442.29       3496.62        29.39 o                         
   4   2   8        405.59        394.97         7.22 o                         
   6   2   8        221.37        192.31         5.12 o                         
   8   2   8         17.14         12.32         2.49 o                         
  10   2   8         84.20         77.75         3.56 o                         
  12   2   8          0.01          0.31         2.87 o                         
  14   2   8         43.69         47.36         5.59 o                         
  16   2   8          7.70          2.26         6.27 o                         
 -19   3   8         12.95         19.68         4.12 o                         
 -17   3   8         43.93         44.52         5.17 o                         
 -15   3   8         41.21         34.73         6.20 o                         
 -13   3   8        512.72        522.02         9.32 o                         
 -11   3   8        167.79        163.95         4.58 o                         
  -9   3   8          1.02          0.57         0.58 o                         
  -7   3   8        732.67        804.31         6.60 o                         
  -5   3   8          7.73         10.72         0.85 o                         
  -3   3   8         14.60         21.49         1.45 o                         
  -1   3   8        150.06        161.47         5.49 o                         
   1   3   8        556.03        607.51         6.74 o                         
   3   3   8        159.68        198.01         5.11 o                         
   5   3   8        156.19        153.62         4.86 o                         
   7   3   8        194.92        223.49         8.60 o                         
   9   3   8          2.82          2.09         1.58 o                         
  11   3   8         57.98         64.40         3.63 o                         
  13   3   8         20.53         19.10         3.92 o                         
  15   3   8         57.65         63.58         6.83 o                         
  17   3   8         47.32         49.77         7.47 o                         
 -18   4   8         68.81         80.91         9.59 o                         
 -16   4   8         25.84         22.28         3.53 o                         
 -14   4   8         21.82         21.93         2.34 o                         
 -12   4   8         49.10         38.20         1.26 o                         
 -10   4   8        173.67        157.70         6.61 o                         
  -8   4   8          2.99          3.02         1.10 o                         
  -6   4   8          2.48          3.55         0.84 o                         
  -4   4   8          1.89         -0.04         0.51 o                         
  -2   4   8        564.97        608.36        10.25 o                         
   0   4   8         64.46         66.99         3.97 o                         
   2   4   8         41.92         52.57         2.63 o                         
   4   4   8          0.61          2.21         1.04 o                         
   6   4   8         35.41         33.05         3.21 o                         
   8   4   8        144.34        144.20        13.73 o                         
  10   4   8        188.07        201.39         7.18 o                         
  12   4   8         73.82         65.71         4.38 o                         
  14   4   8         73.95         73.12         7.07 o                         
  16   4   8         30.74         21.06         4.70 o                         
 -17   5   8          1.70          2.07         2.36 o                         
 -15   5   8         15.86         16.71         6.98 o                         
 -13   5   8          0.37          2.46         1.73 o                         
 -11   5   8        695.54        675.13        14.52 o                         
  -9   5   8       1067.75       1071.59        16.02 o                         
  -7   5   8          5.18          2.58         2.05 o                         
  -5   5   8         70.55         70.29         6.95 o                         
  -3   5   8        331.40        344.23         7.04 o                         
  -1   5   8        237.51        222.45        12.18 o                         
   1   5   8        298.19        288.10         8.96 o                         
   3   5   8          5.90          8.59         3.16 o                         
   5   5   8          2.07          0.96         1.20 o                         
   7   5   8          0.17         -0.32         1.82 o                         
   9   5   8          2.25          4.01         1.66 o                         
  11   5   8         35.59         25.21         3.44 o                         
  13   5   8          0.45          4.46         2.10 o                         
  15   5   8          7.05          2.32         2.30 o                         
 -16   6   8          6.73          7.19         8.23 o                         
 -14   6   8         28.42         26.98         4.03 o                         
 -12   6   8          2.30         -1.31         2.13 o                         
 -10   6   8          1.74          1.27         1.35 o                         
  -8   6   8          0.00          1.96         1.33 o                         
  -6   6   8         42.64         25.06         1.18 o                         
  -4   6   8        739.81        730.48        22.76 o                         
  -2   6   8        479.95        432.90        10.57 o                         
   0   6   8        298.37        245.34        12.00 o                         
   2   6   8          1.56          5.10         2.62 o                         
   4   6   8         24.43         22.21         2.64 o                         
   6   6   8         44.80         45.02         3.62 o                         
   8   6   8         32.80         31.34         3.03 o                         
  10   6   8          1.50         -1.08         1.61 o                         
  12   6   8         12.68         13.82         2.56 o                         
 -15   7   8          1.00         -0.61         2.87 o                         
 -13   7   8         23.42         21.97         2.93 o                         
 -11   7   8          5.95          6.26         1.69 o                         
  -9   7   8         18.20         16.98         2.42 o                         
  -7   7   8         29.27         22.52         4.95 o                         
  -5   7   8          8.89          7.00         3.47 o                         
  -3   7   8        188.98        175.47         6.79 o                         
  -1   7   8          0.80          5.94         3.49 o                         
   1   7   8         26.48         36.50         5.78 o                         
   3   7   8         34.04         37.14         5.69 o                         
   5   7   8          5.53         10.95         2.70 o                         
   7   7   8          2.55          3.77         1.38 o                         
   9   7   8          0.67          2.52         1.56 o                         
  11   7   8          2.91          4.67         1.82 o                         
 -12   8   8          8.28         16.59         3.52 o                         
 -10   8   8          1.93         11.88         5.00 o                         
  -8   8   8          0.12         -4.03         4.03 o                         
  -6   8   8          2.54         -1.46         3.24 o                         
  -4   8   8         73.55         74.76         8.43 o                         
  -2   8   8          6.06          3.02         3.41 o                         
   0   8   8          4.84         10.54         3.76 o                         
   2   8   8         30.69         22.93         4.29 o                         
   4   8   8         10.46          8.57         3.64 o                         
   6   8   8          8.45          2.32         2.35 o                         
   8   8   8          0.11          2.19         2.60 o                         
  -9   9   8          8.21         17.25         6.18 o                         
  -7   9   8          8.43         13.46         5.08 o                         
  -5   9   8          0.40          3.79         3.70 o                         
  -3   9   8         20.94         16.46         5.01 o                         
  -1   9   8          7.71         12.89         4.11 o                         
   1   9   8          0.50         10.28         4.25 o                         
   3   9   8         10.45         18.39         3.70 o                         
   5   9   8          2.61         -0.22         5.95 o                         
 -20   1   9          0.35         -0.27         4.45 o                         
 -18   1   9         10.39          7.90         2.75 o                         
 -16   1   9        216.76        220.63         9.95 o                         
 -14   1   9         55.46         66.97         7.07 o                         
 -12   1   9         11.43         11.73         1.73 o                         
 -10   1   9         97.11        105.44         3.61 o                         
  -8   1   9        304.72        375.36         5.49 o                         
  -6   1   9       2770.25       2903.69        22.93 o                         
  -4   1   9        141.95        161.11         2.67 o                         
  -2   1   9        119.25        115.29         2.43 o                         
   0   1   9       1554.73       1673.77        28.86 o                         
   2   1   9      13138.71      13012.58       178.92 o                         
   4   1   9         10.43          4.58         2.53 o                         
   6   1   9        153.48        173.39         7.59 o                         
   8   1   9         95.45         92.56         2.84 o                         
  10   1   9        351.95        380.21        11.87 o                         
  12   1   9         23.35         21.83         3.97 o                         
  14   1   9          0.00         -1.20         2.76 o                         
  16   1   9          2.77          1.19         2.45 o                         
 -19   2   9          0.64         -1.40         2.75 o                         
 -17   2   9          0.97          5.30         3.03 o                         
 -15   2   9        222.85        209.86         9.47 o                         
 -13   2   9         38.33         37.74         3.00 o                         
 -11   2   9          8.78         12.24         1.78 o                         
  -9   2   9        385.73        368.12         5.57 o                         
  -7   2   9        401.13        484.13         5.72 o                         
  -5   2   9         12.16         13.63         1.15 o                         
  -3   2   9       1123.01       1148.96         9.93 o                         
  -1   2   9        417.84        436.21         5.24 o                         
   1   2   9         57.39         52.39         2.99 o                         
   3   2   9         78.48         71.09         3.49 o                         
   5   2   9         99.78         92.86         3.78 o                         
   7   2   9         96.39        105.84         3.93 o                         
   9   2   9         37.03         40.71         4.49 o                         
  11   2   9          0.16         -0.48         1.70 o                         
  13   2   9         11.70         19.08         4.23 o                         
  15   2   9          4.34          9.69         3.77 o                         
  17   2   9          0.05          2.07         3.37 o                         
 -20   3   9          3.07         -0.03         2.55 o                         
 -18   3   9         22.65         25.70         4.08 o                         
 -16   3   9         41.83         46.06         3.38 o                         
 -14   3   9         88.61         82.28         3.94 o                         
 -12   3   9         13.87          8.80         1.40 o                         
 -10   3   9         98.38         94.77         2.83 o                         
  -8   3   9        104.03         92.72         2.51 o                         
  -6   3   9       1238.32       1320.95         8.30 o                         
  -4   3   9        112.74         98.74         3.11 o                         
  -2   3   9          1.20         -0.57         1.13 o                         
   0   3   9        533.06        573.48        11.71 o                         
   2   3   9          5.74          7.47         1.35 o                         
   4   3   9         92.64         92.22         3.85 o                         
   6   3   9        610.58        578.18        10.67 o                         
   8   3   9         13.12         21.43         3.34 o                         
  10   3   9          3.12          2.89         1.34 o                         
  12   3   9         50.03         44.76         3.51 o                         
  14   3   9        364.99        363.26        15.09 o                         
  16   3   9         32.14         33.85         5.46 o                         
 -19   4   9         45.37         47.99         5.40 o                         
 -17   4   9          7.67         12.32         2.90 o                         
 -15   4   9         54.65         45.31         4.61 o                         
 -13   4   9          0.00          0.63         0.99 o                         
 -11   4   9        246.94        256.73         7.51 o                         
  -9   4   9        126.68        138.58         6.39 o                         
  -7   4   9          3.17          3.90         0.99 o                         
  -5   4   9        438.24        463.39         9.05 o                         
  -3   4   9         63.24         70.72         4.34 o                         
  -1   4   9        100.76        113.95         5.06 o                         
   1   4   9         10.12          6.35         2.42 o                         
   3   4   9        137.65        142.55         5.16 o                         
   5   4   9         19.21         25.99         2.84 o                         
   7   4   9        368.33        375.73        11.35 o                         
   9   4   9          6.01          5.95         2.27 o                         
  11   4   9          7.17          4.03         2.21 o                         
  13   4   9          2.00          2.84         1.88 o                         
  15   4   9          1.06          1.05         3.39 o                         
 -18   5   9         78.68         96.19         7.41 o                         
 -16   5   9         22.80         31.63         4.02 o                         
 -14   5   9          1.80          5.76         2.34 o                         
 -12   5   9        100.37         89.00         4.85 o                         
 -10   5   9        276.01        375.12         8.76 o                         
  -8   5   9          0.02          0.48         1.05 o                         
  -6   5   9          3.64          0.21         2.31 o                         
  -4   5   9          2.03          3.33         0.94 o                         
  -2   5   9          7.08          7.42         1.47 o                         
   0   5   9        386.88        390.51        10.27 o                         
   2   5   9          0.02          0.23         1.27 o                         
   4   5   9        148.99        154.43         5.63 o                         
   6   5   9         20.85         13.53         3.53 o                         
   8   5   9         12.50         11.43         2.67 o                         
  10   5   9          1.98          1.83         1.55 o                         
  12   5   9          3.94          4.75         1.77 o                         
  14   5   9          5.74          0.61         2.86 o                         
 -15   6   9          6.13         10.12         2.56 o                         
 -13   6   9          9.01         10.35         2.27 o                         
 -11   6   9         86.50         89.29         4.72 o                         
  -9   6   9         78.81         76.72         3.85 o                         
  -7   6   9        166.84        142.24         2.42 o                         
  -5   6   9        103.61        107.60         9.29 o                         
  -3   6   9        687.36        699.24        10.72 o                         
  -1   6   9        385.82        411.70        19.96 o                         
   1   6   9        145.02        138.47        10.11 o                         
   3   6   9         10.47         11.87         3.57 o                         
   5   6   9          9.74          6.82         1.29 o                         
   7   6   9          2.34          2.75         1.44 o                         
   9   6   9          4.55          3.31         1.61 o                         
  11   6   9         12.87         13.90         2.40 o                         
  13   6   9          1.77          3.65         2.04 o                         
 -14   7   9          5.48          8.05         2.92 o                         
 -12   7   9         11.36         13.41         3.59 o                         
 -10   7   9          0.04          3.18         2.50 o                         
  -8   7   9         12.41          3.96         3.41 o                         
  -6   7   9          4.37          4.16         2.92 o                         
  -4   7   9          1.36          4.57         3.77 o                         
  -2   7   9        433.35        392.92        17.87 o                         
   0   7   9         62.28         60.16         7.28 o                         
   2   7   9         43.14         37.56         5.60 o                         
   4   7   9        122.64        133.88        10.85 o                         
   6   7   9          4.17         -0.27         2.68 o                         
   8   7   9          0.10          2.41         4.01 o                         
  10   7   9          4.48          9.53         3.20 o                         
 -11   8   9          0.06          0.83         3.41 o                         
  -9   8   9          6.22         -1.15         2.68 o                         
  -7   8   9          4.12          3.25         3.34 o                         
  -5   8   9          0.81          0.51         3.06 o                         
  -3   8   9         53.84         61.57         8.08 o                         
  -1   8   9          0.91         -0.78         2.96 o                         
   1   8   9          5.87          6.61         3.18 o                         
   3   8   9         20.54         20.45         4.94 o                         
   5   8   9         83.83         93.45         9.68 o                         
   7   8   9         28.92         33.82         4.84 o                         
  -8   9   9          0.01          4.86         3.05 o                         
  -6   9   9         18.24         11.66         4.47 o                         
  -4   9   9          3.89          5.39         3.61 o                         
  -2   9   9          2.10         -1.02         2.92 o                         
   0   9   9          4.53         12.02         4.38 o                         
   2   9   9         56.00         54.57         7.66 o                         
   4   9   9         17.03         25.27         5.21 o                         
 -20   0  10        237.00        285.29        18.43 o                         
 -18   0  10        121.84        114.55        11.17 o                         
 -16   0  10        149.56        162.19        11.94 o                         
 -14   0  10         15.32         18.79         4.02 o                         
 -12   0  10        655.83        662.24        13.90 o                         
 -10   0  10         84.72         89.51         4.82 o                         
  -8   0  10        738.09        732.33        12.15 o                         
  -6   0  10          0.01          0.75         0.74 o                         
  -4   0  10        942.33       1162.62        11.82 o                         
  -2   0  10       2185.57       2143.60        21.84 o                         
   0   0  10      10663.22      10908.16        72.27 o                         
   2   0  10       2983.46       3276.53        43.22 o                         
   4   0  10         56.37         60.19         6.53 o                         
   6   0  10          1.00          1.25         2.92 o                         
   8   0  10        109.12        116.84         7.16 o                         
  10   0  10        448.23        422.99        20.00 o                         
  12   0  10         29.48         23.79         5.76 o                         
  14   0  10         18.43         17.08         5.84 o                         
  16   0  10          4.49         -5.35         5.35 o                         
 -19   1  10         90.04        108.04         7.96 o                         
 -17   1  10         23.75         24.82         3.79 o                         
 -15   1  10         70.54         81.24         4.60 o                         
 -13   1  10         62.19         60.44         3.29 o                         
 -11   1  10        522.87        523.34         8.28 o                         
  -9   1  10        121.20        111.28         3.52 o                         
  -7   1  10       1228.74       1310.60         9.92 o                         
  -5   1  10       2571.51       2663.95        17.63 o                         
  -3   1  10         23.79         30.93         1.50 o                         
  -1   1  10       1755.49       1858.82        11.20 o                         
   1   1  10       2961.14       2934.00        43.96 o                         
   3   1  10        449.23        428.77        11.65 o                         
   5   1  10         42.69         41.94         3.28 o                         
   7   1  10         10.05         14.41         4.46 o                         
   9   1  10         14.66         16.16         2.48 o                         
  11   1  10         39.09         30.88         4.44 o                         
  13   1  10          3.75          1.43         5.06 o                         
  15   1  10          7.12         16.33         4.20 o                         
 -20   2  10          8.79          6.66         2.60 o                         
 -18   2  10          0.18          1.79         1.44 o                         
 -16   2  10         77.06         72.65         4.27 o                         
 -14   2  10        426.11        390.86        13.63 o                         
 -12   2  10        137.35        153.19         4.67 o                         
 -10   2  10        537.81        527.61         7.75 o                         
  -8   2  10        144.93        173.36         3.70 o                         
  -6   2  10        774.81        737.39         6.84 o                         
  -4   2  10       1067.79       1070.51         9.08 o                         
  -2   2  10         84.45         62.87         2.18 o                         
   0   2  10        135.15        124.97         4.56 o                         
   2   2  10        133.06        138.31         4.72 o                         
   4   2  10        658.55        640.20        13.27 o                         
   6   2  10        142.02        151.54         5.04 o                         
   8   2  10          3.77          6.29         1.20 o                         
  10   2  10          1.61          1.75         1.10 o                         
  12   2  10          3.46          6.12         3.18 o                         
  14   2  10         76.71         85.38         7.60 o                         
  16   2  10         17.88         12.15         4.04 o                         
 -19   3  10         13.18         12.46         6.40 o                         
 -17   3  10          4.95          1.94         1.36 o                         
 -15   3  10         58.43         51.05         3.32 o                         
 -13   3  10         11.48         10.93         1.65 o                         
 -11   3  10         87.86         95.50         3.36 o                         
  -9   3  10        336.47        351.94         5.25 o                         
  -7   3  10         88.95         82.93         2.33 o                         
  -5   3  10          5.06          2.93         0.60 o                         
  -3   3  10        642.75        625.79         8.86 o                         
  -1   3  10         64.62         58.91         3.11 o                         
   1   3  10          0.74          1.87         0.89 o                         
   3   3  10        514.27        519.00        10.97 o                         
   5   3  10        117.59        111.38         4.52 o                         
   7   3  10         13.52         12.15         1.81 o                         
   9   3  10         76.73         79.95         6.36 o                         
  11   3  10         79.93         87.13         4.30 o                         
  13   3  10         76.82         80.79         7.22 o                         
  15   3  10          5.62         11.71         6.90 o                         
 -18   4  10          8.97         12.81         3.45 o                         
 -16   4  10          3.68          7.93         2.93 o                         
 -14   4  10         67.43         55.91         4.10 o                         
 -12   4  10         39.92         41.27         3.32 o                         
 -10   4  10         14.89          8.67         1.92 o                         
  -8   4  10        119.42        121.55         4.14 o                         
  -6   4  10         13.19         12.86         3.88 o                         
  -4   4  10        138.59        133.63         4.67 o                         
  -2   4  10          0.01          1.98         1.13 o                         
   0   4  10         32.01         35.56         3.31 o                         
   2   4  10          3.58          2.19         1.25 o                         
   4   4  10        124.68        119.01         9.15 o                         
   6   4  10         28.10         33.36         3.50 o                         
   8   4  10          6.03         10.73         2.65 o                         
  10   4  10          0.05         -1.24         1.60 o                         
  12   4  10         69.63         65.03         4.12 o                         
  14   4  10         25.66         12.20         3.20 o                         
 -17   5  10          2.98          2.65         2.97 o                         
 -15   5  10          0.86          5.51         1.92 o                         
 -13   5  10         27.51         29.66         3.09 o                         
 -11   5  10         87.14         85.10         4.47 o                         
  -9   5  10        688.74        717.55        10.82 o                         
  -7   5  10          3.35          4.98         0.67 o                         
  -5   5  10          8.30         15.06         1.19 o                         
  -3   5  10         17.52         15.67         1.90 o                         
  -1   5  10          3.75          2.50         1.14 o                         
   1   5  10         71.30         74.36         7.51 o                         
   3   5  10        339.03        328.89        14.48 o                         
   5   5  10         40.07         33.45         3.06 o                         
   7   5  10          0.22         -0.65         1.69 o                         
   9   5  10          1.39          4.60         1.59 o                         
  11   5  10          0.62          1.33         1.59 o                         
  13   5  10         12.06         13.16         3.83 o                         
 -16   6  10         17.44         21.97         4.34 o                         
 -14   6  10         87.82         99.63         7.60 o                         
 -12   6  10         11.46          6.52         1.70 o                         
 -10   6  10         36.45         34.75         2.73 o                         
  -8   6  10         11.86          3.87         1.20 o                         
  -6   6  10         98.95         81.41         8.64 o                         
  -4   6  10        269.28        286.26         5.55 o                         
  -2   6  10         24.81         30.28         2.84 o                         
   0   6  10         14.39         16.60         4.21 o                         
   2   6  10         64.50         57.29         7.25 o                         
   4   6  10          0.68         -1.52         1.52 o                         
   6   6  10          5.47          7.93         1.98 o                         
   8   6  10         80.77         88.50         8.56 o                         
  10   6  10          4.82          7.62         1.89 o                         
  12   6  10          0.35          2.08         2.30 o                         
 -13   7  10          0.32          1.22         2.35 o                         
 -11   7  10          2.70          1.09         1.93 o                         
  -9   7  10          0.07          6.19         4.63 o                         
  -7   7  10          2.17         -3.30         3.37 o                         
  -5   7  10          0.02          5.23         3.37 o                         
  -3   7  10        193.04        167.68        12.41 o                         
  -1   7  10         94.94        102.91         9.66 o                         
   1   7  10          9.75         12.15         3.87 o                         
   3   7  10          7.85          6.12         4.35 o                         
   5   7  10         42.94         43.02         7.12 o                         
   7   7  10         70.06         86.05         9.85 o                         
   9   7  10          5.96          6.06         2.77 o                         
 -10   8  10         10.22         13.14         5.20 o                         
  -8   8  10         73.59         84.81        10.26 o                         
  -6   8  10          1.30          5.20         3.66 o                         
  -4   8  10         20.22         13.67         4.73 o                         
  -2   8  10         42.82         43.11         6.82 o                         
   0   8  10          1.08          1.83         3.12 o                         
   2   8  10          0.19         -3.80         3.80 o                         
   4   8  10         19.32         28.57         5.82 o                         
   6   8  10         25.59         30.48         4.68 o                         
  -7   9  10         30.92         33.63         6.92 o                         
  -5   9  10          3.68          4.64         3.33 o                         
  -3   9  10          4.26          0.88         3.15 o                         
  -1   9  10         11.53          8.18         3.92 o                         
   1   9  10          2.82          2.55         3.84 o                         
   3   9  10          3.91          7.41         4.33 o                         
 -20   1  11         58.89         77.78         5.80 o                         
 -18   1  11         40.58         47.44         4.03 o                         
 -16   1  11          3.68          2.69         1.43 o                         
 -14   1  11        780.40        793.42        11.61 o                         
 -12   1  11       1475.99       1463.96        15.08 o                         
 -10   1  11          3.55          2.43         0.98 o                         
  -8   1  11         91.66         74.33         2.59 o                         
  -6   1  11          1.65          2.76         0.62 o                         
  -4   1  11        129.75        127.08         3.53 o                         
  -2   1  11        141.98        120.11         3.88 o                         
   0   1  11        160.39        149.37         6.48 o                         
   2   1  11       1508.73       1557.78        22.24 o                         
   4   1  11          0.08          1.40         2.16 o                         
   6   1  11         30.47         34.47         3.27 o                         
   8   1  11        166.82        174.22         5.16 o                         
  10   1  11          0.48          3.53         2.21 o                         
  12   1  11         11.39          6.81         2.54 o                         
  14   1  11          2.04          3.44         4.06 o                         
  16   1  11         10.42         11.89         3.74 o                         
 -19   2  11          0.96         -2.09         2.09 o                         
 -17   2  11         45.45         36.50         3.27 o                         
 -15   2  11        355.48        364.21         8.05 o                         
 -13   2  11        849.01        863.27        11.40 o                         
 -11   2  11       1489.65       1447.93        13.56 o                         
  -9   2  11        335.57        343.86         5.53 o                         
  -7   2  11       1498.91       1588.91        10.86 o                         
  -5   2  11        392.86        415.94         6.09 o                         
  -3   2  11       1589.97       1575.10        11.66 o                         
  -1   2  11         17.72         12.94         1.31 o                         
   1   2  11       1302.79       1319.42        27.07 o                         
   3   2  11        245.01        262.31         7.17 o                         
   5   2  11       2119.53       2148.11        26.62 o                         
   7   2  11          4.49          5.39         1.24 o                         
   9   2  11          3.90          3.20         2.32 o                         
  11   2  11         22.56         22.33         2.18 o                         
  13   2  11         14.28         14.90         3.85 o                         
  15   2  11          0.01         -0.60         4.46 o                         
 -18   3  11          0.16          4.68         2.68 o                         
 -16   3  11         76.79         72.69         3.71 o                         
 -14   3  11          1.36          0.88         1.10 o                         
 -12   3  11          6.65          8.60         1.36 o                         
 -10   3  11         56.21         58.92         2.37 o                         
  -8   3  11        239.51        247.09         4.30 o                         
  -6   3  11        685.83        629.52         7.09 o                         
  -4   3  11        156.14        110.77         2.67 o                         
  -2   3  11          1.05          1.58         0.38 o                         
   0   3  11         21.47         25.76         1.95 o                         
   2   3  11          0.05          1.40         2.94 o                         
   4   3  11        129.51        151.58         9.73 o                         
   6   3  11        442.25        470.15        14.19 o                         
   8   3  11          0.06         -2.38         2.59 o                         
  10   3  11        101.87        102.63         7.56 o                         
  12   3  11        144.31        163.93         9.92 o                         
  14   3  11         25.98         31.70         5.37 o                         
 -17   4  11          1.93          4.30         1.79 o                         
 -15   4  11          0.01          0.30         1.67 o                         
 -13   4  11         28.81         30.35         3.19 o                         
 -11   4  11         18.17         22.76         2.28 o                         
  -9   4  11        225.77        234.02         3.97 o                         
  -7   4  11        216.53        222.99         4.88 o                         
  -5   4  11        917.26        883.16        27.83 o                         
  -3   4  11        213.80        198.96         6.53 o                         
  -1   4  11        694.19        634.04        12.92 o                         
   1   4  11         28.41         35.51         1.67 o                         
   3   4  11         21.32         21.12         2.28 o                         
   5   4  11          2.08          1.40         1.68 o                         
   7   4  11         47.57         44.81         4.41 o                         
   9   4  11        111.86        124.25         7.74 o                         
  11   4  11        216.17        215.23         8.59 o                         
  13   4  11         74.15         76.07         7.19 o                         
 -16   5  11          8.33          1.60         2.59 o                         
 -14   5  11          9.82         12.85         2.25 o                         
 -12   5  11         11.83         20.95         2.49 o                         
 -10   5  11        229.91        224.07         6.36 o                         
  -8   5  11         28.85         23.39         3.18 o                         
  -6   5  11         48.38         37.01         6.00 o                         
  -4   5  11         75.20         79.51         3.96 o                         
  -2   5  11        230.27        197.15         7.03 o                         
   0   5  11          0.67         -0.52         2.94 o                         
   2   5  11          1.89          2.18         3.09 o                         
   4   5  11         14.36         24.72         2.41 o                         
   6   5  11        176.65        154.51         6.94 o                         
   8   5  11         58.24         68.98         5.40 o                         
  10   5  11          5.20          5.65         1.94 o                         
  12   5  11         18.56         20.18         2.61 o                         
 -15   6  11          1.79         -2.95         2.95 o                         
 -13   6  11         10.87         13.97         3.35 o                         
 -11   6  11         45.02         33.92         4.44 o                         
  -9   6  11        107.68         76.25         9.36 o                         
  -7   6  11        139.59        156.48        12.22 o                         
  -5   6  11         31.13         26.25         5.69 o                         
  -3   6  11         50.10         60.51         7.68 o                         
  -1   6  11         30.88         42.27         6.50 o                         
   1   6  11          3.05         11.73         4.21 o                         
   3   6  11          9.54          9.63         3.55 o                         
   5   6  11         40.75         43.28         3.48 o                         
   7   6  11         20.04         22.61         2.98 o                         
   9   6  11          2.05          6.80         1.82 o                         
  11   6  11          0.41          2.05         1.57 o                         
 -14   7  11          3.99          3.17         2.53 o                         
 -12   7  11          7.91          7.90         2.74 o                         
 -10   7  11         15.96         17.25         5.27 o                         
  -8   7  11         11.45         20.71         5.73 o                         
  -6   7  11         32.94         31.07         6.30 o                         
  -4   7  11          4.40         -2.41         2.41 o                         
  -2   7  11         24.16         18.33         4.59 o                         
   0   7  11          9.38         10.56         3.89 o                         
   2   7  11         66.96         67.55         8.31 o                         
   4   7  11          0.99          3.74         3.28 o                         
   6   7  11         31.13         38.42         7.10 o                         
   8   7  11          2.50          1.78         2.38 o                         
 -11   8  11         17.44         21.71         6.68 o                         
  -9   8  11          2.37          1.56         2.91 o                         
  -7   8  11         11.27          4.17         3.12 o                         
  -5   8  11          4.22          2.90         3.30 o                         
  -3   8  11          6.72          6.69         4.41 o                         
  -1   8  11         13.17         17.81         4.34 o                         
   1   8  11          0.75          0.11         3.20 o                         
   3   8  11          4.01          2.58         3.28 o                         
   5   8  11        122.51        139.92        12.60 o                         
  -4   9  11          5.76         -1.08         3.72 o                         
  -2   9  11          9.29          1.69         3.54 o                         
   0   9  11         12.42         16.01         5.24 o                         
 -20   0  12         92.17         95.82         7.28 o                         
 -18   0  12        218.89        216.24        10.00 o                         
 -16   0  12          0.36         -2.16         4.91 o                         
 -14   0  12         56.57         57.84         4.58 o                         
 -12   0  12         42.63         35.47         3.52 o                         
 -10   0  12         88.21         82.08         4.71 o                         
  -8   0  12        138.33        139.54         5.57 o                         
  -6   0  12        121.74        135.91         7.59 o                         
  -4   0  12        613.05        786.65        12.96 o                         
  -2   0  12       1278.46       1416.31        17.03 o                         
   0   0  12       2011.41       2021.06        34.91 o                         
   2   0  12       1219.72       1292.60        29.95 o                         
   4   0  12         14.69         14.27         3.88 o                         
   6   0  12        142.85        153.32        12.27 o                         
   8   0  12         90.45         97.09        12.58 o                         
  10   0  12        226.48        244.80        15.90 o                         
  12   0  12         80.01         54.17         8.36 o                         
  14   0  12          3.99         11.11         5.07 o                         
 -19   1  12          2.24          2.23         1.76 o                         
 -17   1  12        226.85        208.25         6.69 o                         
 -15   1  12          3.97          3.95         1.59 o                         
 -13   1  12       1096.61       1140.41        13.37 o                         
 -11   1  12         32.28         35.83         2.38 o                         
  -9   1  12        103.25        117.98         3.76 o                         
  -7   1  12        130.97        121.79         3.21 o                         
  -5   1  12        472.53        472.82         8.32 o                         
  -3   1  12       1084.29       1165.12        12.69 o                         
  -1   1  12        692.06        757.87        10.31 o                         
   1   1  12       1521.28       1674.51        23.84 o                         
   3   1  12        128.05        131.39         7.05 o                         
   5   1  12          0.00         -1.17         1.65 o                         
   7   1  12          0.36         -2.55         2.55 o                         
   9   1  12          2.66         -1.33         3.24 o                         
  11   1  12         86.45         87.63         7.33 o                         
  13   1  12         13.12         12.67         3.72 o                         
  15   1  12          3.70          4.68         3.29 o                         
 -18   2  12          0.54          3.00         1.57 o                         
 -16   2  12          5.59          4.95         1.88 o                         
 -14   2  12         60.25         55.46         3.17 o                         
 -12   2  12       1264.45       1284.75        13.48 o                         
 -10   2  12        255.00        229.02         5.29 o                         
  -8   2  12        132.87        122.67         3.25 o                         
  -6   2  12        128.28        134.23         3.75 o                         
  -4   2  12       1225.71       1301.17        11.26 o                         
  -2   2  12         81.07         70.50         3.31 o                         
   0   2  12         41.59         34.29         5.61 o                         
   2   2  12         60.22         78.70         4.02 o                         
   4   2  12         34.80         30.84         2.99 o                         
   6   2  12          1.70          2.20         1.37 o                         
   8   2  12          3.64          4.24         2.16 o                         
  10   2  12          0.14          0.62         2.13 o                         
  12   2  12          1.02          1.60         3.15 o                         
  14   2  12          0.03          1.18         3.77 o                         
 -19   3  12         29.42         30.92         3.83 o                         
 -17   3  12          0.48          0.01         2.30 o                         
 -15   3  12         48.06         52.25         3.09 o                         
 -13   3  12          3.84          4.68         1.25 o                         
 -11   3  12        189.44        195.46         4.92 o                         
  -9   3  12        574.36        560.07         8.44 o                         
  -7   3  12         34.30         34.66         1.73 o                         
  -5   3  12        935.44        908.66        11.07 o                         
  -3   3  12        432.10        414.59         5.39 o                         
  -1   3  12          3.60          3.72         0.72 o                         
   1   3  12        200.67        197.47         5.66 o                         
   3   3  12        303.71        318.66         9.37 o                         
   5   3  12          3.31          4.18         1.85 o                         
   7   3  12         49.89         50.38         3.93 o                         
   9   3  12         50.93         49.83         5.21 o                         
  11   3  12         53.79         52.96         3.60 o                         
  13   3  12         72.47         73.72        13.61 o                         
 -18   4  12         16.94         13.43         2.66 o                         
 -16   4  12          3.77          8.54         2.25 o                         
 -14   4  12          3.08          3.04         1.57 o                         
 -12   4  12         67.31         71.78         2.56 o                         
 -10   4  12          1.22          4.22         1.27 o                         
  -8   4  12         14.52         15.23         1.27 o                         
  -6   4  12        441.43        421.45         9.41 o                         
  -4   4  12         53.10         49.09         3.38 o                         
  -2   4  12        145.60        134.84         6.07 o                         
   0   4  12        185.30        197.49        12.21 o                         
   2   4  12          1.42          1.73         1.05 o                         
   4   4  12        198.65        187.43        13.23 o                         
   6   4  12          1.41          1.75         1.98 o                         
   8   4  12        145.85        150.58         8.30 o                         
  10   4  12         80.96         77.33         6.54 o                         
  12   4  12         55.71         58.30         5.21 o                         
 -17   5  12          6.90          6.62         2.07 o                         
 -15   5  12         37.69         56.49         4.25 o                         
 -13   5  12         38.54         36.27         3.18 o                         
 -11   5  12        327.75        333.84         7.98 o                         
  -9   5  12        756.66        774.91         9.51 o                         
  -7   5  12          5.34         -1.25         3.51 o                         
  -5   5  12         36.92         38.05         2.63 o                         
  -3   5  12        416.15        384.42         9.59 o                         
  -1   5  12       2462.04       2689.99        46.01 o                         
   1   5  12         23.78         23.58         4.91 o                         
   3   5  12         99.18         85.44         3.43 o                         
   5   5  12          1.30          5.22         1.84 o                         
   7   5  12         82.65         72.84         5.28 o                         
   9   5  12          2.05         -1.00         2.33 o                         
  11   5  12          0.00          1.43         1.71 o                         
 -14   6  12         16.01         14.35         3.12 o                         
 -12   6  12        100.69         84.32         6.69 o                         
 -10   6  12          2.70         -0.26         3.44 o                         
  -8   6  12         48.60         55.27         8.15 o                         
  -6   6  12         65.93         88.38         9.27 o                         
  -4   6  12         10.10         16.42         4.38 o                         
  -2   6  12         94.78        112.92        10.24 o                         
   0   6  12        139.32        117.11        10.37 o                         
   2   6  12          6.59          4.26         3.91 o                         
   4   6  12        150.21        142.53        12.20 o                         
   6   6  12         13.28         15.30         4.54 o                         
   8   6  12          3.34         -1.85         4.08 o                         
  10   6  12         10.16          7.13         3.43 o                         
 -13   7  12          7.07          8.21         3.96 o                         
 -11   7  12          6.38         14.42         4.62 o                         
  -9   7  12         19.76         16.92         5.77 o                         
  -7   7  12         27.28         28.45         6.18 o                         
  -5   7  12          0.25         -3.47         3.47 o                         
  -3   7  12          0.77         -2.08         3.47 o                         
  -1   7  12          2.26          0.85         2.40 o                         
   1   7  12         18.03         15.00         4.45 o                         
   3   7  12          2.60          4.52         4.84 o                         
   5   7  12          3.79          5.92         3.85 o                         
   7   7  12          2.16          4.83         3.97 o                         
 -10   8  12          0.32          4.00         2.96 o                         
  -8   8  12          1.73          9.99         4.83 o                         
  -6   8  12         10.66         12.52         4.55 o                         
  -4   8  12         26.25         36.56         6.59 o                         
  -2   8  12         37.28         36.11         6.97 o                         
   0   8  12          1.61         -3.00         3.77 o                         
   2   8  12          0.00          5.68         3.51 o                         
   4   8  12         75.78         78.61         9.37 o                         
 -18   1  13         21.56         22.27         2.49 o                         
 -16   1  13        141.75        144.54         5.43 o                         
 -14   1  13          0.31          0.54         1.36 o                         
 -12   1  13        665.82        692.05        10.14 o                         
 -10   1  13          7.64         11.36         1.58 o                         
  -8   1  13         38.91         50.68         2.50 o                         
  -6   1  13         92.66        106.81         4.23 o                         
  -4   1  13          0.43          0.45         1.00 o                         
  -2   1  13         65.73         55.19         3.00 o                         
   0   1  13         74.02         71.06         5.07 o                         
   2   1  13       1738.57       1848.25        29.21 o                         
   4   1  13        148.06        143.37         8.05 o                         
   6   1  13        366.90        361.82        10.54 o                         
   8   1  13         47.20         39.11         4.85 o                         
  10   1  13         28.26         27.34         4.69 o                         
  12   1  13          9.42          6.88         2.96 o                         
  14   1  13          0.01          0.11         5.25 o                         
 -19   2  13          2.68          5.98         1.93 o                         
 -17   2  13         29.93         39.97         3.05 o                         
 -15   2  13          1.07         -0.96         1.35 o                         
 -13   2  13          1.47          2.44         1.11 o                         
 -11   2  13        184.25        194.49         5.17 o                         
  -9   2  13        367.99        363.15         7.38 o                         
  -7   2  13          0.43          0.05         1.73 o                         
  -5   2  13         56.91         50.65         2.87 o                         
  -3   2  13          0.47          3.32         1.43 o                         
  -1   2  13        495.19        469.99         8.08 o                         
   1   2  13       1326.23       1372.96        22.50 o                         
   3   2  13         70.74         65.50         5.36 o                         
   5   2  13          5.40          6.85         4.02 o                         
   7   2  13         20.39         25.07         4.41 o                         
   9   2  13          1.54          5.15         2.72 o                         
  11   2  13         41.04         41.73         4.53 o                         
  13   2  13         11.03         10.62         3.48 o                         
 -18   3  13          1.94          7.20         2.37 o                         
 -16   3  13          1.51          4.23         1.83 o                         
 -14   3  13          3.70          5.11         1.26 o                         
 -12   3  13        123.92        128.09         4.25 o                         
 -10   3  13          9.11          9.59         1.18 o                         
  -8   3  13        614.53        616.06        10.81 o                         
  -6   3  13        988.59        968.76        10.50 o                         
  -4   3  13       1132.00       1142.47        10.98 o                         
  -2   3  13        611.50        598.30         7.92 o                         
   0   3  13          0.01          0.25         0.82 o                         
   2   3  13        428.55        435.48        10.75 o                         
   4   3  13          0.35         -1.40         1.62 o                         
   6   3  13          3.93          6.71         3.27 o                         
   8   3  13         10.97         19.21         3.43 o                         
  10   3  13          1.75          0.67         2.26 o                         
  12   3  13         76.87         92.18         9.62 o                         
 -17   4  13         14.47         17.63         2.86 o                         
 -15   4  13          0.26          4.33         1.87 o                         
 -13   4  13          4.30          2.80         1.38 o                         
 -11   4  13         42.23         48.25         2.27 o                         
  -9   4  13        122.49        128.47         3.44 o                         
  -7   4  13        892.25        951.98        33.37 o                         
  -5   4  13        101.87        108.21         4.11 o                         
  -3   4  13        961.85        952.06        26.85 o                         
  -1   4  13         89.34         72.04         7.89 o                         
   1   4  13          2.34          2.20         0.52 o                         
   3   4  13          8.61         11.34         1.99 o                         
   5   4  13          1.44         -0.26         1.56 o                         
   7   4  13          0.24         -1.49         2.35 o                         
   9   4  13         93.46         95.13         7.19 o                         
  11   4  13          1.68          4.54         2.83 o                         
 -16   5  13          6.67          9.23         2.91 o                         
 -14   5  13          0.76          3.43         2.28 o                         
 -12   5  13         40.38         41.85         3.08 o                         
 -10   5  13         65.56         64.40         3.14 o                         
  -8   5  13         89.48        103.52        10.01 o                         
  -6   5  13         49.19         45.10         7.16 o                         
  -4   5  13          0.27          0.82         1.08 o                         
  -2   5  13        216.22        219.25        13.77 o                         
   0   5  13         21.67         29.40         5.78 o                         
   2   5  13        107.94        119.46        10.65 o                         
   4   5  13          0.19          1.35         1.44 o                         
   6   5  13          9.81          5.65         2.32 o                         
   8   5  13         75.05         63.00         5.40 o                         
  10   5  13          3.39         -0.29         1.67 o                         
 -13   6  13         18.61         28.12         4.67 o                         
 -11   6  13         49.72         46.53         8.23 o                         
  -9   6  13        342.46        339.46        19.13 o                         
  -7   6  13        260.92        270.74        16.54 o                         
  -5   6  13         45.39         34.94         6.23 o                         
  -3   6  13        443.41        450.29        20.51 o                         
  -1   6  13        725.09        750.78        26.51 o                         
   1   6  13        216.95        224.73        14.92 o                         
   3   6  13         32.76         22.99         5.61 o                         
   5   6  13         56.67         67.36         8.89 o                         
   7   6  13         20.04         29.07         7.03 o                         
   9   6  13          0.78          8.94         5.61 o                         
 -12   7  13          6.80          6.32         4.12 o                         
 -10   7  13          4.95         13.24         5.72 o                         
  -8   7  13         67.69         70.32         9.56 o                         
  -6   7  13          0.01         -4.02         4.02 o                         
  -4   7  13          4.74          4.53         4.02 o                         
  -2   7  13         23.17         19.78         5.54 o                         
   0   7  13         45.01         49.83         7.40 o                         
   2   7  13         14.48         28.03         6.27 o                         
   4   7  13         38.74         43.57         7.41 o                         
   6   7  13        107.56        112.63        11.96 o                         
  -7   8  13         34.45         37.90         7.61 o                         
  -5   8  13          1.07          4.87         4.06 o                         
  -3   8  13         10.71         15.73         4.72 o                         
  -1   8  13          2.87          1.09         2.95 o                         
   1   8  13          9.44          5.98         3.89 o                         
   3   8  13          7.43          0.16         4.04 o                         
 -18   0  14         22.24         33.92         4.23 o                         
 -16   0  14        278.77        284.72        10.78 o                         
 -14   0  14          9.59          9.66         2.41 o                         
 -12   0  14        405.06        418.98        11.37 o                         
 -10   0  14        771.49        773.76        14.50 o                         
  -8   0  14        251.37        198.13         7.03 o                         
  -6   0  14         13.49          5.39         2.42 o                         
  -4   0  14        243.84        193.78        10.94 o                         
  -2   0  14         29.20         20.50         4.18 o                         
   0   0  14         28.00         23.68         4.82 o                         
   2   0  14        727.33        722.99        24.28 o                         
   4   0  14         25.19         37.23         6.64 o                         
   6   0  14          2.18          6.40         4.24 o                         
   8   0  14        398.88        455.60        15.71 o                         
  10   0  14        205.42        209.49        15.51 o                         
  12   0  14          6.90          9.27         5.65 o                         
 -19   1  14         15.66         18.09         2.29 o                         
 -17   1  14          4.44          6.07         1.60 o                         
 -15   1  14          3.62          2.11         2.56 o                         
 -13   1  14         15.53         21.04         2.14 o                         
 -11   1  14        124.66        111.34         4.12 o                         
  -9   1  14        409.26        402.55         8.66 o                         
  -7   1  14        214.54        222.92         8.01 o                         
  -5   1  14        638.37        652.12        10.66 o                         
  -3   1  14        109.12        117.27         4.51 o                         
  -1   1  14         45.09         33.77         2.54 o                         
   1   1  14        238.78        258.89        10.07 o                         
   3   1  14       1435.37       1471.51        25.69 o                         
   5   1  14          0.29          3.59         2.00 o                         
   7   1  14        211.59        210.95        11.88 o                         
   9   1  14          3.03          0.06         2.94 o                         
  11   1  14          0.08         -1.45         4.30 o                         
  13   1  14         13.28         18.07         4.12 o                         
 -18   2  14          5.51          5.13         2.05 o                         
 -16   2  14          0.17          1.36         1.26 o                         
 -14   2  14          2.38          3.50         1.38 o                         
 -12   2  14         39.69         29.95         2.34 o                         
 -10   2  14         61.15         64.21         2.98 o                         
  -8   2  14         68.46         59.71         5.01 o                         
  -6   2  14        767.91        785.58        11.55 o                         
  -4   2  14        228.31        198.68         6.29 o                         
  -2   2  14          0.93          0.93         0.87 o                         
   0   2  14        165.08        165.57         5.88 o                         
   2   2  14       2135.27       2098.26        30.01 o                         
   4   2  14        230.62        215.01         7.70 o                         
   6   2  14         37.56         37.98         4.39 o                         
   8   2  14          6.01         12.59         4.11 o                         
  10   2  14         54.55         60.43         5.22 o                         
  12   2  14         31.99         33.66         7.61 o                         
 -17   3  14          7.67          7.57         2.18 o                         
 -15   3  14         43.68         37.09         3.47 o                         
 -13   3  14         87.32         88.16         4.18 o                         
 -11   3  14        128.51        127.52         4.35 o                         
  -9   3  14        227.65        222.67         5.56 o                         
  -7   3  14        356.82        375.40         7.69 o                         
  -5   3  14        532.44        488.00        11.71 o                         
  -3   3  14         23.87         27.78         1.96 o                         
  -1   3  14        240.13        252.51         4.63 o                         
   1   3  14        114.17        107.17         5.21 o                         
   3   3  14        138.36        127.09         6.52 o                         
   5   3  14         16.25         17.43         3.05 o                         
   7   3  14          0.54         -2.31         2.31 o                         
   9   3  14          0.04          0.41         2.54 o                         
  11   3  14          7.38          8.07         2.69 o                         
 -16   4  14          0.63          0.85         1.54 o                         
 -14   4  14         84.94         94.51         5.44 o                         
 -12   4  14          0.14          1.22         1.20 o                         
 -10   4  14         27.08         23.79         1.76 o                         
  -8   4  14        101.84         88.89         5.03 o                         
  -6   4  14         16.16         13.27         1.75 o                         
  -4   4  14        378.50        435.06        12.24 o                         
  -2   4  14          0.48          4.21         3.44 o                         
   0   4  14          6.84         12.27         4.82 o                         
   2   4  14        121.92        131.71         5.36 o                         
   4   4  14          3.18          5.58         1.87 o                         
   6   4  14          7.51          5.60         2.24 o                         
   8   4  14         18.85         15.32         3.26 o                         
  10   4  14         19.91         17.29         7.21 o                         
 -15   5  14         26.14         27.71         7.55 o                         
 -13   5  14         47.97         48.36         5.30 o                         
 -11   5  14          7.34          3.61         4.16 o                         
  -9   5  14        454.49        477.53        21.90 o                         
  -7   5  14        140.49        137.40        11.65 o                         
  -5   5  14          0.04          1.08         3.12 o                         
  -3   5  14         58.01         69.68         8.00 o                         
  -1   5  14        335.52        367.69        18.42 o                         
   1   5  14        311.44        306.66        17.21 o                         
   3   5  14          5.54          6.77         3.57 o                         
   5   5  14         72.57         70.14         9.15 o                         
   7   5  14         21.48         23.12         6.41 o                         
   9   5  14          2.38         -0.99         3.36 o                         
 -14   6  14         58.88         62.59         7.18 o                         
 -12   6  14          0.37          4.21         4.22 o                         
 -10   6  14         75.76         70.92         9.49 o                         
  -8   6  14          8.30          2.29         3.43 o                         
  -6   6  14          1.10         -0.03         3.07 o                         
  -4   6  14         76.13         68.21         8.85 o                         
  -2   6  14         89.87         97.20        10.21 o                         
   0   6  14          6.54          6.89         4.69 o                         
   2   6  14        184.47        198.78        14.61 o                         
   4   6  14         18.44         15.66         5.53 o                         
   6   6  14         82.18         76.05        10.12 o                         
   8   6  14          2.54          5.15         3.91 o                         
 -11   7  14          5.79         11.13         5.21 o                         
  -9   7  14          8.23          9.68         5.59 o                         
  -7   7  14          8.36         14.67         4.75 o                         
  -5   7  14          2.31          3.42         4.52 o                         
  -3   7  14          2.42          3.41         3.07 o                         
  -1   7  14         10.13         12.34         4.52 o                         
   1   7  14          2.15         10.55         4.87 o                         
   3   7  14         14.10         23.82         6.33 o                         
   5   7  14          0.02          3.24         4.56 o                         
  -6   8  14         25.52         32.21         6.69 o                         
  -4   8  14          1.96          9.28         4.47 o                         
  -2   8  14          0.69          2.61         3.57 o                         
   0   8  14          1.35          7.94         4.27 o                         
 -18   1  15         26.75         30.46         2.77 o                         
 -16   1  15         24.14         22.82         2.32 o                         
 -14   1  15         65.59         70.91         3.70 o                         
 -12   1  15        737.84        717.39        10.61 o                         
 -10   1  15         38.00         32.35         2.33 o                         
  -8   1  15          8.68          5.32         2.05 o                         
  -6   1  15         96.07        104.05         5.83 o                         
  -4   1  15        205.19        177.92         7.89 o                         
  -2   1  15          0.95         -1.06         1.66 o                         
   0   1  15          1.98         21.65        21.39 o                         
   2   1  15        881.76        909.94        20.27 o                         
   4   1  15       1199.91       1222.54        34.95 o                         
   6   1  15         52.16         62.72         4.88 o                         
   8   1  15         35.87         36.55         9.92 o                         
  10   1  15        116.32        119.98         7.31 o                         
  12   1  15         27.27         30.41         4.97 o                         
 -17   2  15          9.04         11.57         1.92 o                         
 -15   2  15        439.52        438.48        10.35 o                         
 -13   2  15         70.47         72.75         3.54 o                         
 -11   2  15        634.68        658.16         9.76 o                         
  -9   2  15         20.66         24.28         2.27 o                         
  -7   2  15        311.51        308.55        10.47 o                         
  -5   2  15          8.07         12.08         2.21 o                         
  -3   2  15        573.49        542.78         9.76 o                         
  -1   2  15        781.30        774.01        13.08 o                         
   1   2  15        925.69        919.19        20.10 o                         
   3   2  15        514.26        494.62        11.62 o                         
   5   2  15        367.16        374.57        12.69 o                         
   7   2  15         90.43         87.77         6.84 o                         
   9   2  15          2.44          0.95         2.86 o                         
  11   2  15          0.57         -0.90         3.92 o                         
 -16   3  15        123.31        137.86         6.46 o                         
 -14   3  15          3.61          1.50         1.15 o                         
 -12   3  15          3.62          1.34         1.15 o                         
 -10   3  15        109.21        117.49         3.90 o                         
  -8   3  15          0.38         -0.44         1.58 o                         
  -6   3  15        179.87        180.92         6.30 o                         
  -4   3  15        179.36        184.86         5.18 o                         
  -2   3  15        503.45        482.08         8.25 o                         
   0   3  15         66.27         62.08         2.61 o                         
   2   3  15          3.00          3.22         1.64 o                         
   4   3  15          0.79         -0.88         1.66 o                         
   6   3  15        146.86        160.27         8.66 o                         
   8   3  15         15.87         13.48         3.23 o                         
  10   3  15         33.44         35.19         6.58 o                         
 -15   4  15          3.40          3.65         1.57 o                         
 -13   4  15         42.25         51.21         3.56 o                         
 -11   4  15         18.72         17.64         3.18 o                         
  -9   4  15        289.51        307.68         9.42 o                         
  -7   4  15        354.02        413.60        11.60 o                         
  -5   4  15        461.72        503.90        15.22 o                         
  -3   4  15        153.74        167.42         8.35 o                         
  -1   4  15         15.33         14.04         4.49 o                         
   1   4  15         15.58         16.91         1.85 o                         
   3   4  15          1.15          3.25         2.29 o                         
   5   4  15         74.76         80.63         6.58 o                         
   7   4  15          3.46          3.77         3.08 o                         
   9   4  15          5.05          9.58         2.91 o                         
 -14   5  15          5.57          1.67         2.81 o                         
 -12   5  15          2.01         -0.82         4.05 o                         
 -10   5  15          7.03         16.97         5.18 o                         
  -8   5  15         75.53         77.18         9.09 o                         
  -6   5  15         38.53         36.90         6.55 o                         
  -4   5  15          0.19          3.57         3.49 o                         
  -2   5  15        112.52        116.63        11.08 o                         
   0   5  15        137.03        136.16        12.09 o                         
   2   5  15          3.08          1.46         3.33 o                         
   4   5  15          0.91          8.03         4.37 o                         
   6   5  15          0.11         -0.97         4.35 o                         
   8   5  15         17.20         28.77         7.19 o                         
 -13   6  15          0.13          0.52         3.76 o                         
 -11   6  15          1.26          1.69         3.67 o                         
  -9   6  15         16.76         11.32         4.56 o                         
  -7   6  15         13.02         20.75         6.48 o                         
  -5   6  15          0.54         -3.40         3.40 o                         
  -3   6  15         46.79         56.92         8.12 o                         
  -1   6  15          9.44          7.94         3.48 o                         
   1   6  15         17.83         12.59         4.56 o                         
   3   6  15          2.79         -1.51         3.57 o                         
   5   6  15          2.67          6.90         4.90 o                         
   7   6  15         23.39         17.50         6.34 o                         
 -10   7  15          8.58          6.56         4.69 o                         
  -8   7  15         17.20         30.44         6.70 o                         
  -6   7  15          0.22          0.45         3.77 o                         
  -4   7  15          7.04         12.20         4.75 o                         
  -2   7  15          2.90         11.79         4.73 o                         
   0   7  15          0.68          3.68         3.56 o                         
   2   7  15          0.01         -2.36         3.34 o                         
   4   7  15          2.97         -3.06         4.52 o                         
 -18   0  16         66.49         75.66         6.11 o                         
 -16   0  16          6.89          6.54         2.73 o                         
 -14   0  16         11.61         22.46         3.92 o                         
 -12   0  16        664.43        687.53        15.13 o                         
 -10   0  16        963.75        958.48        39.19 o                         
  -8   0  16          2.04          6.39         3.36 o                         
  -6   0  16        605.57        563.56        19.87 o                         
  -4   0  16         53.46         47.52         6.31 o                         
  -2   0  16         83.47         89.67         8.77 o                         
   0   0  16          5.65         12.29         3.90 o                         
   2   0  16         50.48         58.78         8.40 o                         
   4   0  16        111.92        103.62        11.07 o                         
   6   0  16        213.50        223.26        17.08 o                         
   8   0  16        102.67        116.84         8.75 o                         
  10   0  16        179.60        166.49        14.53 o                         
 -17   1  16          0.21         -0.31         1.38 o                         
 -15   1  16          1.10          1.96         1.34 o                         
 -13   1  16        126.07        120.29         4.64 o                         
 -11   1  16        172.32        164.55         5.13 o                         
  -9   1  16         74.92         73.49         5.28 o                         
  -7   1  16          0.79          1.53         1.78 o                         
  -5   1  16        371.18        334.61        11.04 o                         
  -3   1  16        304.52        286.25        10.57 o                         
  -1   1  16        105.11         95.34         9.38 o                         
   1   1  16        217.73        217.91        10.19 o                         
   3   1  16         26.91         30.47         4.34 o                         
   5   1  16         47.11         43.87         4.62 o                         
   7   1  16          8.17          6.97         2.64 o                         
   9   1  16        120.86        123.95         7.47 o                         
  11   1  16          0.07          8.54         3.46 o                         
 -16   2  16         14.17         11.35         1.88 o                         
 -14   2  16         13.66         16.56         1.98 o                         
 -12   2  16         94.60         91.76         3.90 o                         
 -10   2  16        115.55        119.28         5.91 o                         
  -8   2  16         35.71         22.78         3.05 o                         
  -6   2  16          3.31          1.34         1.23 o                         
  -4   2  16        385.51        345.19         8.21 o                         
  -2   2  16        106.25         96.36         4.32 o                         
   0   2  16        269.36        260.68        12.54 o                         
   2   2  16         26.05         24.63         6.40 o                         
   4   2  16        160.88        170.54         7.41 o                         
   6   2  16         50.59         54.30         5.48 o                         
   8   2  16          1.56          0.97         3.75 o                         
  10   2  16          1.72          5.43         2.19 o                         
 -17   3  16         15.32         23.79         3.08 o                         
 -15   3  16          4.07          2.52         1.55 o                         
 -13   3  16          8.26          9.95         1.75 o                         
 -11   3  16         33.25         34.49         2.41 o                         
  -9   3  16         10.79         10.50         2.29 o                         
  -7   3  16        182.33        176.26        11.85 o                         
  -5   3  16         30.20         35.12         3.94 o                         
  -3   3  16         75.72         63.54         5.62 o                         
  -1   3  16         50.32         53.70         3.28 o                         
   1   3  16          0.48          0.68         1.43 o                         
   3   3  16         11.29          5.19         4.07 o                         
   5   3  16        119.68        129.52         7.77 o                         
   7   3  16          0.34         -1.30         2.47 o                         
   9   3  16          8.37          4.58         2.93 o                         
 -14   4  16         19.32         24.03         3.95 o                         
 -12   4  16         24.81         16.33         3.53 o                         
 -10   4  16          0.84          0.71         2.63 o                         
  -8   4  16         20.94         20.49         3.13 o                         
  -6   4  16         41.62         50.44         4.54 o                         
  -4   4  16          7.06          6.30         4.46 o                         
  -2   4  16        297.52        300.24        17.11 o                         
   0   4  16         20.10         27.61         6.00 o                         
   2   4  16          5.33          1.87         4.00 o                         
   4   4  16         39.27         38.93         3.95 o                         
   6   4  16          5.05          4.88         2.22 o                         
   8   4  16         17.82         26.64         6.81 o                         
 -13   5  16         62.92         55.66         8.99 o                         
 -11   5  16         10.03         12.73         5.11 o                         
  -9   5  16         21.56         19.54         5.74 o                         
  -7   5  16          3.95          4.99         4.66 o                         
  -5   5  16         28.47         27.56         6.13 o                         
  -3   5  16          0.69          1.29         3.06 o                         
  -1   5  16        531.68        578.19        24.95 o                         
   1   5  16        299.84        308.37        18.85 o                         
   3   5  16         30.42         39.85         7.40 o                         
   5   5  16          0.90         -3.43         3.43 o                         
   7   5  16          0.93          7.27         5.61 o                         
 -12   6  16         69.61         74.72        10.08 o                         
 -10   6  16          0.29         -4.71         4.71 o                         
  -8   6  16          8.31         11.55         5.28 o                         
  -6   6  16         50.07         53.63         8.85 o                         
  -4   6  16         61.14         64.32         9.33 o                         
  -2   6  16         44.13         46.37         7.76 o                         
   0   6  16         56.12         61.21         9.10 o                         
   2   6  16          3.90         -4.07         4.55 o                         
   4   6  16         49.18         54.61         9.01 o                         
  -7   7  16         49.07         42.54         8.05 o                         
  -5   7  16          0.48         -4.72         4.72 o                         
  -3   7  16          0.32         11.77         4.62 o                         
  -1   7  16          6.43          8.55         3.72 o                         
   1   7  16          0.55         -2.63         3.59 o                         
 -16   1  17          2.34          2.98         1.57 o                         
 -14   1  17         19.37         21.65         2.32 o                         
 -12   1  17        546.02        592.97        10.09 o                         
 -10   1  17        330.46        311.19        10.97 o                         
  -8   1  17          0.91          4.06         3.08 o                         
  -6   1  17         56.23         58.81         4.94 o                         
  -4   1  17        414.46        434.64        13.80 o                         
  -2   1  17        244.36        217.46         9.79 o                         
   0   1  17         32.14         23.85         4.53 o                         
   2   1  17         71.00         84.60         7.05 o                         
   4   1  17        129.33        124.06         8.94 o                         
   6   1  17          5.11          3.75         2.13 o                         
   8   1  17         11.11         16.85         3.45 o                         
  10   1  17          2.54          3.27         2.73 o                         
 -15   2  17          6.23          6.25         1.72 o                         
 -13   2  17          0.03         -0.68         1.22 o                         
 -11   2  17         51.38         49.53         4.46 o                         
  -9   2  17         13.63          8.37         2.25 o                         
  -7   2  17        150.22        161.90         8.22 o                         
  -5   2  17         49.61         53.69         4.88 o                         
  -3   2  17         12.35         10.38         2.54 o                         
  -1   2  17         56.83         59.24         5.57 o                         
   1   2  17         42.96         40.65         4.83 o                         
   3   2  17        143.46        134.88         6.69 o                         
   5   2  17         96.34         88.37         6.81 o                         
   7   2  17         14.13         11.01         3.06 o                         
   9   2  17          0.07         -2.50         2.97 o                         
 -16   3  17         28.18         39.98         5.00 o                         
 -14   3  17         22.38         20.64         2.50 o                         
 -12   3  17         26.82         26.89         2.48 o                         
 -10   3  17         12.77         13.08         2.95 o                         
  -8   3  17         97.35         97.27         7.69 o                         
  -6   3  17          0.10          2.62         2.46 o                         
  -4   3  17        574.42        551.00        15.52 o                         
  -2   3  17          4.89          4.11         2.63 o                         
   0   3  17         65.91         70.94         4.84 o                         
   2   3  17          0.63         -0.26         1.42 o                         
   4   3  17         28.42         26.25         3.72 o                         
   6   3  17          0.94          3.74         6.47 o                         
   8   3  17         19.09         26.52         4.61 o                         
 -15   4  17          5.07          5.92         4.25 o                         
 -13   4  17         45.44         52.57         8.40 o                         
 -11   4  17          2.82          4.40         3.72 o                         
  -9   4  17          4.20         -0.08         3.81 o                         
  -7   4  17         57.91         58.19         5.12 o                         
  -5   4  17        127.46        119.18         7.45 o                         
  -3   4  17          2.88          0.91         3.46 o                         
  -1   4  17        171.99        174.83        13.86 o                         
   1   4  17          8.09         10.40         4.98 o                         
   3   4  17          6.25          2.19         3.68 o                         
   5   4  17         16.52         17.59         5.03 o                         
   7   4  17          3.29         11.15         6.72 o                         
 -12   5  17          2.64         -3.21         4.13 o                         
 -10   5  17         44.49         35.31         7.10 o                         
  -8   5  17         24.37         22.51         5.59 o                         
  -6   5  17         14.33         11.02         3.94 o                         
  -4   5  17          4.69          7.05         4.14 o                         
  -2   5  17         21.70         20.03         5.97 o                         
   0   5  17        125.03        127.92        12.58 o                         
   2   5  17         44.63         54.17         8.77 o                         
   4   5  17          0.56          5.48         3.69 o                         
   6   5  17         19.40         18.89         6.32 o                         
  -9   6  17         56.88         45.39         8.02 o                         
  -7   6  17        144.18        142.60        13.53 o                         
  -5   6  17          5.97          8.49         3.78 o                         
  -3   6  17         15.15         25.23         6.64 o                         
  -1   6  17         65.21         52.72         8.55 o                         
   1   6  17         37.73         30.72         6.99 o                         
   3   6  17         21.10         11.65         5.01 o                         
  -4   7  17          6.11          8.96         5.04 o                         
  -2   7  17          0.65          1.83         3.80 o                         
 -16   0  18          9.03          7.16         2.38 o                         
 -14   0  18          0.02          1.81         2.05 o                         
 -12   0  18          0.69         -0.45         1.82 o                         
 -10   0  18        394.93        383.75        17.83 o                         
  -8   0  18        173.45        168.52        11.90 o                         
  -6   0  18        104.54         89.09         8.89 o                         
  -4   0  18        150.01        169.55        12.49 o                         
  -2   0  18         81.39         68.91         8.34 o                         
   0   0  18          0.13         -4.17         4.17 o                         
   2   0  18        144.93        143.47        13.15 o                         
   4   0  18         54.37         55.02         9.07 o                         
   6   0  18        139.55        123.98        13.77 o                         
   8   0  18          5.13          4.44         4.69 o                         
 -15   1  18          5.52          5.15         1.54 o                         
 -13   1  18        253.52        281.10         7.30 o                         
 -11   1  18         48.60         63.41         9.21 o                         
  -9   1  18         67.97         58.32         5.09 o                         
  -7   1  18         20.68         16.69         2.98 o                         
  -5   1  18         29.67         24.72         3.74 o                         
  -3   1  18        143.90        160.52         8.66 o                         
  -1   1  18         45.46         41.88         4.86 o                         
   1   1  18        242.67        253.73        11.84 o                         
   3   1  18        103.00         89.98         7.75 o                         
   5   1  18         90.01         84.54         5.97 o                         
   7   1  18         96.29         99.78         8.08 o                         
   9   1  18         22.65         22.40         3.73 o                         
 -16   2  18          1.82         -0.97         2.20 o                         
 -14   2  18          1.60          4.20         1.50 o                         
 -12   2  18         76.45         72.69         5.70 o                         
 -10   2  18          0.17         -0.32         2.65 o                         
  -8   2  18         37.17         33.96         4.01 o                         
  -6   2  18          1.10         -0.23         4.69 o                         
  -4   2  18         65.00         72.82         6.01 o                         
  -2   2  18        108.33         97.97         7.19 o                         
   0   2  18        126.99        141.42         8.97 o                         
   2   2  18        141.69        125.44         7.69 o                         
   4   2  18        326.15        313.29        10.80 o                         
   6   2  18          5.66         -0.04         2.41 o                         
   8   2  18          2.39          3.70         4.23 o                         
 -15   3  18          0.80         -2.11         2.68 o                         
 -13   3  18         24.10         29.42         7.23 o                         
 -11   3  18         58.52         64.23         5.32 o                         
  -9   3  18          4.45          3.36         2.47 o                         
  -7   3  18          6.41          4.84         2.38 o                         
  -5   3  18         90.86         80.91         6.33 o                         
  -3   3  18         31.92         28.71         5.37 o                         
  -1   3  18          0.51         -1.33         1.58 o                         
   1   3  18         81.63         88.69         5.10 o                         
   3   3  18        147.51        120.50         7.33 o                         
   5   3  18         23.04         19.35         3.91 o                         
   7   3  18         10.90         15.89         3.56 o                         
 -12   4  18          2.97         -2.35         3.37 o                         
 -10   4  18         40.25         36.78         6.90 o                         
  -8   4  18         15.54         10.76         2.62 o                         
  -6   4  18         14.59         12.86         3.12 o                         
  -4   4  18          0.06          1.24         1.99 o                         
  -2   4  18          2.02         -2.20         3.77 o                         
   0   4  18         28.07         33.45         7.11 o                         
   2   4  18         18.01         19.78         5.94 o                         
   4   4  18          0.87          7.30         5.08 o                         
   6   4  18          4.16         14.30         5.85 o                         
 -11   5  18          3.85          2.64         3.97 o                         
  -9   5  18        171.65        179.05        15.19 o                         
  -7   5  18         43.81         34.55         6.87 o                         
  -5   5  18          4.44          6.00         3.40 o                         
  -3   5  18         28.60         31.59         7.02 o                         
  -1   5  18        201.57        193.00        15.40 o                         
   1   5  18        339.66        376.41        22.33 o                         
   3   5  18          1.51          1.15         4.32 o                         
  -8   6  18         35.80         39.37         8.18 o                         
  -6   6  18         43.30         48.89         8.60 o                         
  -4   6  18         46.80         58.43         9.05 o                         
  -2   6  18          0.04          2.23         3.98 o                         
   0   6  18         10.09          4.12         3.85 o                         
 -14   1  19         15.40         14.76         3.03 o                         
 -12   1  19         22.04         21.92         3.76 o                         
 -10   1  19        189.03        169.76         8.87 o                         
  -8   1  19          8.99         12.80         3.25 o                         
  -6   1  19          0.08          5.13         2.41 o                         
  -4   1  19         99.19        100.30         7.23 o                         
  -2   1  19        160.85        141.40         8.88 o                         
   0   1  19         10.58         13.58         3.56 o                         
   2   1  19         28.77         30.32         4.58 o                         
   4   1  19         82.36         88.28         8.08 o                         
   6   1  19         60.91         47.53         4.84 o                         
   8   1  19         10.14          6.74         4.73 o                         
 -15   2  19          0.03         -1.64         1.64 o                         
 -13   2  19         63.28         54.71         5.30 o                         
 -11   2  19          0.06          0.51         2.20 o                         
  -9   2  19          0.70          0.96         2.01 o                         
  -7   2  19         55.29         56.01         5.30 o                         
  -5   2  19          4.29          1.07         2.70 o                         
  -3   2  19         19.80         20.07         3.79 o                         
  -1   2  19         25.00         21.64         3.89 o                         
   1   2  19        141.15        145.65         9.55 o                         
   3   2  19        482.68        464.28        16.73 o                         
   5   2  19          8.20          7.72         2.86 o                         
   7   2  19         13.41          9.58         4.93 o                         
 -14   3  19         48.17         54.55         8.50 o                         
 -12   3  19         17.85         19.74         5.56 o                         
 -10   3  19          5.36          1.05         1.70 o                         
  -8   3  19          5.10          3.29         2.23 o                         
  -6   3  19         19.82         19.98         3.75 o                         
  -4   3  19         10.15          7.53         2.54 o                         
  -2   3  19          5.56         10.09         2.98 o                         
   0   3  19          1.19          1.46         4.75 o                         
   2   3  19         13.98         13.76         5.72 o                         
   4   3  19          0.03          2.38         4.35 o                         
   6   3  19         18.69         21.68         6.89 o                         
 -11   4  19         28.72         28.80         6.07 o                         
  -9   4  19         20.98         22.95         5.68 o                         
  -7   4  19          0.08          4.53         2.10 o                         
  -5   4  19          2.25          3.48         2.45 o                         
  -3   4  19         23.30         26.39         5.90 o                         
  -1   4  19          0.47          1.56         3.40 o                         
   1   4  19          1.66          0.96         3.97 o                         
   3   4  19          7.72         10.32         6.04 o                         
   5   4  19          4.09          9.12         5.88 o                         
 -10   5  19          2.32          6.41         4.33 o                         
  -8   5  19         12.54          7.40         4.26 o                         
  -6   5  19          0.22          3.77         5.15 o                         
  -4   5  19         41.21         32.50         7.28 o                         
  -2   5  19         87.21        109.30        12.22 o                         
   0   5  19          8.20         -2.21         4.84 o                         
   2   5  19         31.21         46.44         8.79 o                         
 -14   0  20          1.36         -1.97         3.37 o                         
 -12   0  20         85.33         81.46         8.87 o                         
 -10   0  20        929.23        939.52        30.22 o                         
  -8   0  20        302.90        304.02        17.27 o                         
  -6   0  20         26.24         36.01         6.39 o                         
  -4   0  20        104.70        107.74        11.12 o                         
  -2   0  20         46.62         54.38         8.44 o                         
   0   0  20         72.83         71.60         9.73 o                         
   2   0  20         27.84         26.24         6.51 o                         
   4   0  20          8.47         -2.55         5.44 o                         
   6   0  20          8.86         10.38         3.22 o                         
 -13   1  20          0.13          3.37         2.08 o                         
 -11   1  20          0.11         -2.09         2.30 o                         
  -9   1  20         21.32         22.74         7.21 o                         
  -7   1  20         25.58         16.89         3.38 o                         
  -5   1  20         75.93         71.46         6.33 o                         
  -3   1  20        205.06        184.48        10.28 o                         
  -1   1  20         10.88          6.25         2.47 o                         
   1   1  20         43.49         46.22         5.87 o                         
   3   1  20         16.72         15.00         4.36 o                         
   5   1  20          0.10          1.00         2.18 o                         
 -12   2  20          8.09          3.46         3.07 o                         
 -10   2  20          0.11         -1.17         1.75 o                         
  -8   2  20          7.63         10.44         3.85 o                         
  -6   2  20        153.26        137.83         8.67 o                         
  -4   2  20         15.48         23.54         4.05 o                         
  -2   2  20         79.35         69.23         6.60 o                         
   0   2  20         49.38         42.60         5.97 o                         
   2   2  20         22.61         21.67         3.41 o                         
   4   2  20         94.92         92.45         6.34 o                         
 -11   3  20         16.37         24.93         5.78 o                         
  -9   3  20          1.89          1.49         3.44 o                         
  -7   3  20          4.78          2.02         5.58 o                         
  -5   3  20         19.43         20.52         3.72 o                         
  -3   3  20          4.11          3.10         2.62 o                         
  -1   3  20         26.84         25.69         4.60 o                         
   1   3  20          4.23          6.10         3.77 o                         
   3   3  20         26.33         19.03         6.14 o                         
 -10   4  20          0.53          3.86         3.88 o                         
  -8   4  20          1.80         -3.68         4.08 o                         
  -6   4  20          0.14         -1.05         4.14 o                         
  -4   4  20          0.90         -0.08         5.24 o                         
  -2   4  20          2.60          2.45         3.57 o                         
   0   4  20         23.14         18.87         6.37 o                         
   2   4  20         20.90         18.08         5.68 o                         
  -7   5  20          1.42         -4.77         4.77 o                         
  -5   5  20          0.08          0.06         4.82 o                         
  -3   5  20          6.66          8.66         5.53 o                         
  -1   5  20          0.19          0.87         4.03 o                         
 -12   1  21         69.14         54.25         8.82 o                         
 -10   1  21        136.51        131.66         9.55 o                         
  -8   1  21          0.32          1.60         3.50 o                         
  -6   1  21         13.11          4.41         4.85 o                         
  -4   1  21          0.01          8.68         3.48 o                         
  -2   1  21         88.34         82.34         7.42 o                         
   0   1  21          9.89          7.53         3.22 o                         
   2   1  21         59.22         47.04         6.90 o                         
   4   1  21         37.41         39.74         5.42 o                         
 -11   2  21         16.06         20.56         7.09 o                         
  -9   2  21          1.66         -1.02         3.01 o                         
  -7   2  21         16.07         16.42         7.46 o                         
  -5   2  21         10.37         12.26         3.37 o                         
  -3   2  21         10.92          8.26         3.25 o                         
  -1   2  21         27.19         26.31         7.19 o                         
   1   2  21          6.51         -0.96         4.67 o                         
   3   2  21         16.04         22.03         5.07 o                         
 -10   3  21          5.55          1.62         3.74 o                         
  -8   3  21          2.10          0.18         2.62 o                         
  -6   3  21          6.68          6.13         3.13 o                         
  -4   3  21          6.50          8.32         3.02 o                         
  -2   3  21          0.19          5.95         6.03 o                         
   0   3  21          1.89          1.26         4.74 o                         
   2   3  21          8.42         18.85         6.76 o                         
  -7   4  21         23.51         30.24         6.28 o                         
  -5   4  21          0.00         -3.05         3.05 o                         
  -3   4  21          1.09          3.02         3.07 o                         
  -1   4  21         27.51         17.48         6.42 o                         
 -10   0  22         72.67         91.45        10.29 o                         
  -8   0  22         43.22         52.43         8.03 o                         
  -6   0  22          1.01          1.48         3.14 o                         
  -4   0  22         41.41         38.01         6.92 o                         
  -2   0  22          0.29          1.46         3.48 o                         
   0   0  22         70.80         81.35        11.21 o                         
   2   0  22          3.29         16.57         6.24 o                         
  -9   1  22         12.43         12.31         3.49 o                         
  -7   1  22          2.91          2.47         2.37 o                         
  -5   1  22          0.32          1.29         2.57 o                         
  -3   1  22         12.23          9.14         3.42 o                         
  -1   1  22         18.06         17.36         4.33 o                         
   1   1  22         16.08         11.61         4.48 o                         
  -8   2  22          0.26          1.56         2.40 o                         
  -6   2  22          1.11          1.89         7.45 o                         
  -4   2  22         27.32         27.46         6.72 o                         
  -2   2  22          0.53          8.29         3.40 o                         
   0   2  22          0.90          2.46         4.17 o                         
  -5   3  22          3.06          3.25         3.77 o                         
  -3   3  22          5.09          5.39         2.98 o                         
  -4   1  23         31.75         39.67         5.63 o                         
                                                                                
